# Supplementary material for: trans-Bis(3-hy­droxy­pyridine-κN)diiodidoplatinum(II) dimethyl sulfoxide disolvate
Source: Acta Crystallogr Sect E Struct Rep Online. 2011 May 7;67(Pt 6):m721. doi: 10.1107/S1600536811015893 (PMC3120409; doi:10.1107/S1600536811015893)
Supplement: Supplementary file 1 [file e-67-0m721-sup1.cif]

##############################################################################
#                                                                            #
# This CIF contains the data in a paper accepted for publication in          #
# Acta Crystallographica Section E. It conforms to the requirements of       #
# Notes for Authors for Acta Crystallographica Section E, and has been       #
# peer reviewed under the auspices of the IUCr Commission on Journals.       #
#                                                                            #
# Full details of the Crystallographic Information File format               #
# are given in the paper "The Crystallographic Information File (CIF):       #
# a New Standard Archive File for Crystallography" by S. R. Hall, F. H.      #
# Allen and I. D. Brown [Acta Cryst. (1991), A47, 655-685].                  #
#                                                                            #
# The current version of the core CIF dictionary is obtainable from          #
# ftp://ftp.iucr.org/pub/cif_core.dic.                                       #
#                                                                            #
# Software is freely available for graphical display of the structure(s)     #
# in this CIF. For information consult the CIF software page                 #
# http://www.iucr.org/resources/cif/software.                                #
#                                                                            #
# This file may be used for bona fide research purposes within the           #
# scientific community so long as proper attribution is given to the journal # 
# article from which it was obtained.                                        #
#                                                                            #
##############################################################################
data_I
_audit_creation_method     SHELXL-97
_chemical_name_systematic
;
;
_chemical_name_common     ?
_chemical_formula_moiety     'C10 H10 I2 N2 O2 Pt, 2(C2 H6 O S)'
_chemical_formula_sum     'C14 H22 I2 N2 O4 Pt S2'
_chemical_formula_iupac     '[Pt I2 (C5 H5 N O)2], 2C2 H6 O S'
_chemical_formula_weight     795.35
_chemical_melting_point     ?
_symmetry_cell_setting     triclinic
_symmetry_space_group_name_H-M     'P -1'
_symmetry_space_group_name_Hall     '-P 1'
loop_
    _symmetry_equiv_pos_as_xyz
    'x, y, z'
    '-x, -y, -z'
_cell_length_a     6.0870(12)
_cell_length_b     7.8070(16)
_cell_length_c     12.305(3)
_cell_angle_alpha     76.52(3)
_cell_angle_beta     82.95(3)
_cell_angle_gamma     81.87(3)
_cell_volume     560.5(2)
_cell_formula_units_Z     1
_cell_measurement_reflns_used     25
_cell_measurement_theta_min     6
_cell_measurement_theta_max     15
_cell_measurement_temperature     293(2)
_exptl_crystal_description     plate
_exptl_crystal_colour     'pale yellow'
_exptl_crystal_size_max     0.186
_exptl_crystal_size_mid     0.149
_exptl_crystal_size_min     0.053
_exptl_crystal_density_diffrn     2.356
_exptl_crystal_density_meas     ?
_exptl_crystal_density_method     'not measured'
_exptl_crystal_F_000     368
_exptl_absorpt_coefficient_mu     9.219
_exptl_absorpt_correction_type     analytical
_exptl_absorpt_process_details     '(CrysAlis RED; Oxford Diffraction, 2008)'
_exptl_absorpt_correction_T_min     0.09085
_exptl_absorpt_correction_T_max     0.46659
_exptl_special_details
;
;
_diffrn_ambient_temperature     293(2)
_diffrn_radiation_type     MoK\a
_diffrn_radiation_wavelength     0.71073
_diffrn_radiation_source     'fine-focus sealed tube'
_diffrn_radiation_monochromator     graphite
_diffrn_measurement_device_type     'Kuma KM-4 four-circle'
_diffrn_measurement_method     'profile data from \w/2\q'
_diffrn_detector_area_resol_mean     ?
_diffrn_reflns_number     3570
_diffrn_reflns_av_R_equivalents     0.0273
_diffrn_reflns_av_sigmaI/netI     0.0294
_diffrn_reflns_theta_min     1.71
_diffrn_reflns_theta_max     30.06
_diffrn_reflns_theta_full     30.06
_diffrn_measured_fraction_theta_max     0.998
_diffrn_measured_fraction_theta_full     0.998
_diffrn_reflns_limit_h_min     0
_diffrn_reflns_limit_h_max     8
_diffrn_reflns_limit_k_min     -10
_diffrn_reflns_limit_k_max     10
_diffrn_reflns_limit_l_min     -17
_diffrn_reflns_limit_l_max     17
_diffrn_standards_number     3
_diffrn_standards_interval_count     200
_diffrn_standards_interval_time     ?
_diffrn_standards_decay_%     25.22
_refine_special_details
;
Refinement of <i>F</i>^2^ against ALL reflections. The weighted <i>R</i>-factor
<i>wR</i> and goodness of fit <i>S</i> are based on <i>F</i>^2^, conventional
<i>R</i>-factors <i>R</i> are based on <i>F</i>, with <i>F</i> set to zero for
negative <i>F</i>^2^. The threshold expression of <i>F</i>^2^ >
\s(<i>F</i>^2^) is used only for calculating <i>R</i>-factors(gt) <i>etc</i>.
and is not relevant to the choice of reflections for refinement.
<i>R</i>-factors based on <i>F</i>^2^ are statistically about twice as large
as those based on <i>F</i>, and <i>R</i>- factors based on ALL data will be
even larger.
;
_reflns_number_total     3281
_reflns_number_gt     2568
_reflns_threshold_expression     I>2\s(I)
_refine_ls_structure_factor_coef     Fsqd
_refine_ls_matrix_type     full
_refine_ls_R_factor_all     0.0576
_refine_ls_R_factor_gt     0.0367
_refine_ls_wR_factor_gt     0.1013
_refine_ls_wR_factor_ref     0.1140
_refine_ls_goodness_of_fit_ref     1.074
_refine_ls_restrained_S_all     1.074
_refine_ls_number_reflns     3281
_refine_ls_number_parameters     118
_refine_ls_number_restraints     0
_refine_ls_hydrogen_treatment     constr
_refine_ls_weighting_scheme     calc
_refine_ls_weighting_details
         'calc w=1/[\s^2^(Fo^2^)+(0.0739P)^2^+0.7284P] where P=(Fo^2^+2Fc^2^)/3'
_atom_sites_solution_hydrogens     geom
_atom_sites_solution_primary     direct
_atom_sites_solution_secondary     difmap
_refine_ls_shift/su_max     0.000
_refine_ls_shift/su_mean     0.000
_refine_diff_density_max     1.592
_refine_diff_density_min     -2.752
_refine_ls_extinction_method     none
_refine_ls_extinction_coef     ?
loop_
    _atom_type_symbol
    _atom_type_description
    _atom_type_scat_dispersion_real
    _atom_type_scat_dispersion_imag
    _atom_type_scat_source
    'C' 'C' 0.0033 0.0016
                         'International Tables Vol C Tables 4.2.6.8 and 6.1.1.4'
    'H' 'H' 0.0000 0.0000
                         'International Tables Vol C Tables 4.2.6.8 and 6.1.1.4'
    'N' 'N' 0.0061 0.0033
                         'International Tables Vol C Tables 4.2.6.8 and 6.1.1.4'
    'O' 'O' 0.0106 0.0060
                         'International Tables Vol C Tables 4.2.6.8 and 6.1.1.4'
    'S' 'S' 0.1246 0.1234
                         'International Tables Vol C Tables 4.2.6.8 and 6.1.1.4'
    'I' 'I' -0.4742 1.8119
                         'International Tables Vol C Tables 4.2.6.8 and 6.1.1.4'
    'Pt' 'Pt' -1.7033 8.3905
                         'International Tables Vol C Tables 4.2.6.8 and 6.1.1.4'
_computing_data_collection     'KM-4 Software (Kuma, 1996)'
_computing_cell_refinement     'KM-4 Software (Kuma, 1996)'
_computing_data_reduction     'DATAPROC (Kuma, 2001)'
_computing_structure_solution     'SHELXS97 (Sheldrick, 2008)'
_computing_structure_refinement     'SHELXL97 (Sheldrick, 2008)'
_computing_molecular_graphics     'SHELXTL (Sheldrick, 2008)'
_computing_publication_material     'SHELXTL (Sheldrick, 2008)'
loop_
    _atom_site_type_symbol
    _atom_site_label
    _atom_site_fract_x
    _atom_site_fract_y
    _atom_site_fract_z
    _atom_site_U_iso_or_equiv
    _atom_site_adp_type
    _atom_site_calc_flag
    _atom_site_refinement_flags
    _atom_site_occupancy
    _atom_site_symmetry_multiplicity
    _atom_site_disorder_assembly
    _atom_site_disorder_group
    Pt Pt1 0.5000 0.5000 0.5000 0.03310(11) Uani d S 1 2 . .
    I I1 0.52440(7) 0.68468(5) 0.64805(4) 0.04702(13) Uani d . 1 1 . .
    S S1 0.9980(3) 0.2348(2) 0.93997(17) 0.0497(4) Uani d . 1 1 . .
    N N1 0.6905(8) 0.2937(6) 0.5856(4) 0.0358(9) Uani d . 1 1 . .
    O O1 0.6176(9) -0.0245(7) 0.8443(5) 0.0581(14) Uani d . 1 1 . .
    H H1 0.7052 -0.0992 0.8805 0.087 Uiso calc R 1 1 . .
    O O2 1.1336(10) 0.2639(7) 1.0279(5) 0.0606(14) Uani d . 1 1 . .
    C C2 0.6050(10) 0.1983(8) 0.6833(5) 0.0407(12) Uani d . 1 1 . .
    H H2 0.4573 0.2293 0.7080 0.049 Uiso calc R 1 1 . .
    C C3 0.7252(10) 0.0565(7) 0.7490(5) 0.0385(11) Uani d . 1 1 . .
    C C6 0.9025(10) 0.2500(8) 0.5501(6) 0.0425(13) Uani d . 1 1 . .
    H H6 0.9629 0.3151 0.4826 0.051 Uiso calc R 1 1 . .
    C C4 0.9432(11) 0.0105(8) 0.7117(6) 0.0449(13) Uani d . 1 1 . .
    H H4 1.0283 -0.0857 0.7528 0.054 Uiso calc R 1 1 . .
    C C5 1.0354(11) 0.1105(9) 0.6109(6) 0.0470(14) Uani d . 1 1 . .
    H H5 1.1835 0.0837 0.5852 0.056 Uiso calc R 1 1 . .
    C C11 1.0277(16) 0.4169(11) 0.8257(7) 0.063(2) Uani d . 1 1 . .
    H H11A 0.9749 0.5250 0.8500 0.095 Uiso calc R 1 1 . .
    H H11B 0.9423 0.4073 0.7673 0.095 Uiso calc R 1 1 . .
    H H11C 1.1819 0.4176 0.7978 0.095 Uiso calc R 1 1 . .
    C C12 0.7179(15) 0.2967(17) 0.9862(10) 0.087(3) Uani d . 1 1 . .
    H H12A 0.6764 0.2172 1.0555 0.130 Uiso calc R 1 1 . .
    H H12B 0.6230 0.2911 0.9306 0.130 Uiso calc R 1 1 . .
    H H12C 0.7020 0.4156 0.9976 0.130 Uiso calc R 1 1 . .
loop_
    _atom_site_aniso_label
    _atom_site_aniso_U_11
    _atom_site_aniso_U_22
    _atom_site_aniso_U_33
    _atom_site_aniso_U_12
    _atom_site_aniso_U_13
    _atom_site_aniso_U_23
    Pt1 0.02968(15) 0.02872(14) 0.03610(16) 0.00271(9) -0.00194(10) -0.00172(10)
    I1 0.0506(2) 0.0420(2) 0.0489(3) 0.00216(18) -0.00824(19) -0.01362(18)
    S1 0.0558(9) 0.0362(7) 0.0553(10) -0.0041(6) -0.0098(8) -0.0051(7)
    N1 0.039(2) 0.0284(19) 0.036(2) 0.0004(17) -0.0004(18) -0.0029(17)
    O1 0.048(3) 0.055(3) 0.057(3) -0.006(2) -0.005(2) 0.017(2)
    O2 0.070(3) 0.047(3) 0.063(3) -0.002(2) -0.027(3) 0.000(2)
    C2 0.035(3) 0.037(3) 0.045(3) 0.006(2) -0.006(2) -0.003(2)
    C3 0.040(3) 0.030(2) 0.042(3) -0.003(2) -0.003(2) -0.002(2)
    C6 0.037(3) 0.040(3) 0.046(3) 0.004(2) -0.001(2) -0.006(2)
    C4 0.044(3) 0.040(3) 0.048(3) 0.004(2) -0.012(3) -0.007(3)
    C5 0.036(3) 0.050(3) 0.051(4) 0.008(2) -0.004(2) -0.011(3)
    C11 0.082(6) 0.053(4) 0.045(4) 0.006(4) -0.003(4) 0.000(3)
    C12 0.052(5) 0.111(8) 0.099(8) -0.030(5) 0.011(5) -0.024(7)
_geom_special_details
;
All e.s.d.'s (except the e.s.d. in the dihedral angle between two l.s. planes)
are estimated using the full covariance matrix. The cell e.s.d.'s are taken
into account individually in the estimation of e.s.d.'s in distances, angles
and torsion angles; correlations between e.s.d.'s in cell parameters are only
used when they are defined by crystal symmetry. An approximate (isotropic)
treatment of cell e.s.d.'s is used for estimating e.s.d.'s involving l.s.
planes.
;
loop_
    _geom_bond_atom_site_label_1
    _geom_bond_atom_site_label_2
    _geom_bond_site_symmetry_2
    _geom_bond_distance
    _geom_bond_publ_flag
    Pt1 N1 2_666 2.007(5) ?
    Pt1 N1 . 2.007(5) ?
    Pt1 I1 . 2.6021(8) ?
    Pt1 I1 2_666 2.6021(8) ?
    S1 O2 . 1.514(6) ?
    S1 C11 . 1.763(8) ?
    S1 C12 . 1.767(10) ?
    N1 C6 . 1.334(7) ?
    N1 C2 . 1.345(8) ?
    O1 C3 . 1.336(8) ?
    O1 H1 . 0.8200 ?
    C2 C3 . 1.383(8) ?
    C2 H2 . 0.9300 ?
    C3 C4 . 1.376(9) ?
    C6 C5 . 1.385(8) ?
    C6 H6 . 0.9300 ?
    C4 C5 . 1.402(10) ?
    C4 H4 . 0.9300 ?
    C5 H5 . 0.9300 ?
    C11 H11A . 0.9600 ?
    C11 H11B . 0.9600 ?
    C11 H11C . 0.9600 ?
    C12 H12A . 0.9600 ?
    C12 H12B . 0.9600 ?
    C12 H12C . 0.9600 ?
loop_
    _geom_angle_atom_site_label_1
    _geom_angle_atom_site_label_2
    _geom_angle_atom_site_label_3
    _geom_angle_site_symmetry_1
    _geom_angle_site_symmetry_3
    _geom_angle
    _geom_angle_publ_flag
    N1 Pt1 N1 2_666 . 179.9990(10)
                                 ?
    N1 Pt1 I1 2_666 . 89.13(15) ?
    N1 Pt1 I1 . . 90.87(15) ?
    N1 Pt1 I1 2_666 2_666 90.87(15) ?
    N1 Pt1 I1 . 2_666 89.13(15) ?
    I1 Pt1 I1 . 2_666 180.0 ?
    O2 S1 C11 . . 105.5(4) ?
    O2 S1 C12 . . 105.1(5) ?
    C11 S1 C12 . . 97.6(5) ?
    C6 N1 C2 . . 118.5(5) ?
    C6 N1 Pt1 . . 122.1(4) ?
    C2 N1 Pt1 . . 119.5(4) ?
    C3 O1 H1 . . 109.5 ?
    N1 C2 C3 . . 123.5(5) ?
    N1 C2 H2 . . 118.3 ?
    C3 C2 H2 . . 118.3 ?
    O1 C3 C4 . . 125.5(5) ?
    O1 C3 C2 . . 116.5(6) ?
    C4 C3 C2 . . 118.0(6) ?
    N1 C6 C5 . . 121.9(6) ?
    N1 C6 H6 . . 119.0 ?
    C5 C6 H6 . . 119.0 ?
    C3 C4 C5 . . 119.1(6) ?
    C3 C4 H4 . . 120.5 ?
    C5 C4 H4 . . 120.5 ?
    C6 C5 C4 . . 119.0(6) ?
    C6 C5 H5 . . 120.5 ?
    C4 C5 H5 . . 120.5 ?
    S1 C11 H11A . . 109.5 ?
    S1 C11 H11B . . 109.5 ?
    H11A C11 H11B . . 109.5 ?
    S1 C11 H11C . . 109.5 ?
    H11A C11 H11C . . 109.5 ?
    H11B C11 H11C . . 109.5 ?
    S1 C12 H12A . . 109.5 ?
    S1 C12 H12B . . 109.5 ?
    H12A C12 H12B . . 109.5 ?
    S1 C12 H12C . . 109.5 ?
    H12A C12 H12C . . 109.5 ?
    H12B C12 H12C . . 109.5 ?
loop_
    _geom_hbond_atom_site_label_D
    _geom_hbond_atom_site_label_H
    _geom_hbond_atom_site_label_A
    _geom_hbond_site_symmetry_A
    _geom_hbond_distance_DH
    _geom_hbond_distance_HA
    _geom_hbond_distance_DA
    _geom_hbond_angle_DHA
    O1 H1 O2 2_757 0.82 1.77 2.583(7) 173
data_global
_journal_date_recd_electronic     2011-04-06
_journal_date_accepted     2011-04-26
_journal_name_full     'Acta Crystallographica, Section E'
_journal_year     2011
_journal_volume     67
_journal_issue      6
_journal_page_first     m721
_journal_page_last     m721
_journal_paper_category     QM
_journal_coeditor_code     LH5232
_publ_contact_author_name     'Fazlul Huq'
_publ_contact_author_address
;
Sydney Medical School
The University of Sydney
Cumberland Campus
75 East Street,
Lidcombe
NSW 1825
Australia
;
_publ_contact_author_email     fazlul.huq@sydney.edu.au
_publ_contact_author_fax
;
+61 2 9351 9520
;
_publ_contact_author_phone
;
+61 2 9351 9522
;
_publ_section_title
;
<i>trans</i>-Bis(3-hydroxypyridine-\k<i>N</i>)diiodidoplatinum(II) dimethyl
sulfoxide disolvate
;
loop_
    _publ_author_name
    _publ_author_address
    'Fazlul Huq'
;
Sydney Medical School
The University of Sydney
Cumberland Campus
75 East Street,
Lidcombe
NSW 1825
Australia
;
    'Muhammed Danish'
;
Department of Chemistry
University of Gujrat
Hafiz Hayat Campus
Gujrat 50700
Pakistan
;
    'Wojciech Starosta'
;
Institute of Nuclear Chemistry and Technology
ul.Dorodna 16
03-195 Warszawa
Poland
;
    'Janusz Leciejewicz'
;
Institute of Nuclear Chemistry and Technology
ul.Dorodna 16
03-195 Warszawa
Poland
;
