# Supplementary material for: trans-Bis(3-hy­droxy­pyridine-κN)diiodidoplatinum(II) dimethyl sulfoxide disolvate
Source: Acta Crystallogr Sect E Struct Rep Online. 2011 May 7;67(Pt 6):m721. doi: 10.1107/S1600536811015893 (PMC3120409; doi:10.1107/S1600536811015893)
Supplement: Supplementary file 2 [file e-67-0m721-Isup2.hkl]

# 
# h,k,l, Fc-squared, Fo-squared, sigma(Fo-squared) and status flag 
# 
data_I
_shelx_title ' Plat2ds1 in P-1' 
_shelx_refln_list_code          4 
_shelx_F_calc_maximum      189.34 
_exptl_crystal_F_000       368.00 
_reflns_d_resolution_high  0.7094 
 
loop_ 
 _symmetry_equiv_pos_as_xyz 
 'x, y, z' 
 '-x, -y, -z' 
 
_cell_length_a     6.0870 
_cell_length_b     7.8070 
_cell_length_c    12.3050 
_cell_angle_alpha  76.522 
_cell_angle_beta   82.947 
_cell_angle_gamma  81.870 
 
_shelx_F_squared_multiplier     1.000 
 
loop_ 
 _refln_index_h 
 _refln_index_k 
 _refln_index_l 
 _refln_F_squared_calc 
 _refln_F_squared_meas 
 _refln_F_squared_sigma 
 _refln_observed_status 
   1   0   0    13300.64    12647.41    108.11 o 
   2   0   0    26818.63    24766.90    215.43 o 
   3   0   0     4965.54     5133.12     43.93 o 
   4   0   0     7242.95     7698.16     63.39 o 
   5   0   0     2581.41     2838.61     47.22 o 
   6   0   0     1559.86     1750.80     46.16 o 
   7   0   0      419.52      437.31     18.54 o 
   8   0   0      315.52      343.53     12.89 o 
  -8   1   0      416.44      448.75     19.20 o 
  -7   1   0     1042.51     1061.37     45.90 o 
  -6   1   0     1963.58     1967.55     50.50 o 
  -5   1   0     3906.07     4021.77     55.24 o 
  -4   1   0     7597.75     8074.44     65.89 o 
  -3   1   0    11805.84    12338.47     67.60 o 
  -2   1   0     7620.59     7993.82     44.19 o 
  -1   1   0     8875.71    10135.37    109.69 o 
   0   1   0     6885.96     7601.33    252.32 o 
   1   1   0    12702.84    17656.77    101.01 o 
   2   1   0     7445.53     7834.15     47.74 o 
   3   1   0     2743.34     2932.91     35.38 o 
   4   1   0      741.44      746.64     24.20 o 
   5   1   0      744.50      768.61     29.07 o 
   6   1   0      384.61      369.57     17.49 o 
   7   1   0       74.94       69.97      8.42 o 
   8   1   0       47.80       71.68     39.19 o 
  -8   2   0      222.39      242.79     13.15 o 
  -7   2   0      552.74      555.15     25.78 o 
  -6   2   0      548.03      507.67     24.99 o 
  -5   2   0     1078.16     1116.74     33.27 o 
  -4   2   0     1168.62     1201.05     29.72 o 
  -3   2   0     1570.98     1764.22     28.67 o 
  -2   2   0      309.59      350.37     12.49 o 
  -1   2   0     1223.49     1301.53     17.76 o 
   0   2   0      805.63      870.47     12.76 o 
   1   2   0      654.33      642.35     13.42 o 
   2   2   0       75.10      142.96     11.18 o 
   3   2   0       24.43       50.11      5.00 o 
   4   2   0       98.72      112.71      5.13 o 
   5   2   0       21.61       12.89     19.47 o 
   6   2   0        9.63       12.63     23.81 o 
   7   2   0      155.43      170.71      9.47 o 
   8   2   0       22.20        6.58     39.46 o 
  -7   3   0       79.67       86.01      9.73 o 
  -6   3   0       47.80       38.67     23.67 o 
  -5   3   0       17.47       28.67     17.49 o 
  -4   3   0       18.60       20.12      4.08 o 
  -3   3   0       45.19       42.74      3.42 o 
  -2   3   0       98.35      108.11      5.52 o 
  -1   3   0      110.00      117.32      4.73 o 
   0   3   0      720.84      791.87     15.59 o 
   1   3   0      398.74      410.61     13.28 o 
   2   3   0       76.43       78.91      3.81 o 
   3   3   0       70.87      119.29     12.89 o 
   4   3   0      569.55      581.06     20.39 o 
   5   3   0      100.80      126.92      7.37 o 
   6   3   0      426.63      434.54     18.15 o 
   7   3   0      188.68      209.78     11.05 o 
   8   3   0      163.92      176.37     13.81 o 
  -7   4   0       54.43       42.88     34.59 o 
  -6   4   0      149.59      152.96      8.29 o 
  -5   4   0      125.75      139.54      6.84 o 
  -4   4   0       58.35       67.60      4.87 o 
  -3   4   0       29.91       22.88     13.42 o 
  -2   4   0     1197.23     1270.23     26.17 o 
  -1   4   0      853.62      850.81     21.04 o 
   0   4   0     6716.15     6685.29     35.77 o 
   1   4   0     1283.02     1224.06     23.81 o 
   2   4   0     4544.46     4590.07     46.03 o 
   3   4   0     3022.07     3127.69     48.14 o 
   4   4   0     3122.66     3824.22    103.90 o 
   5   4   0     1141.36     1143.97     47.61 o 
   6   4   0      784.25      873.30     36.56 o 
   7   4   0      342.92      360.23     20.52 o 
   8   4   0      308.01      346.56     16.44 o 
  -7   5   0      185.50      199.78     12.10 o 
  -6   5   0      421.47      429.94     21.44 o 
  -5   5   0     1029.10     1048.74     39.98 o 
  -4   5   0     2035.05     2063.82     48.01 o 
  -3   5   0     3524.09     3548.29     51.56 o 
  -2   5   0     3290.36     3392.97     45.64 o 
  -1   5   0     6553.34     6693.34     58.92 o 
   0   5   0     6423.19     6168.56     39.01 o 
   1   5   0     8085.54     8299.08     63.52 o 
   2   5   0     4240.53     4129.09     48.53 o 
   3   5   0     4583.07     4553.50     57.74 o 
   4   5   0     2419.87     2505.20     56.82 o 
   5   5   0     2561.84     2595.43     98.11 o 
   6   5   0      877.17      739.67     33.01 o 
   7   5   0      334.09      319.99     17.62 o 
  -6   6   0      513.01      530.55     23.28 o 
  -5   6   0     1465.36     1576.67     52.08 o 
  -4   6   0     1655.04     1728.18     46.82 o 
  -3   6   0     3746.11     3773.59     62.08 o 
  -2   6   0     2628.27     2654.08     46.69 o 
  -1   6   0     6478.81     6303.39     64.71 o 
   0   6   0     2616.45     2669.27     36.56 o 
   1   6   0     5495.48     5682.87     60.50 o 
   2   6   0     2194.77     2030.28     40.11 o 
   3   6   0     1683.88     1623.10     38.93 o 
   4   6   0      503.50      520.95     18.94 o 
   5   6   0      413.37      408.77     17.10 o 
   6   6   0      165.00       82.86     73.91 o 
   7   6   0      158.10      103.38     23.28 o 
  -5   7   0      345.60      311.18     14.07 o 
  -4   7   0      859.92      903.55     35.51 o 
  -3   7   0      722.12      671.68     29.99 o 
  -2   7   0      922.78      890.53     35.91 o 
  -1   7   0      458.73      469.92     20.12 o 
   0   7   0      464.21      476.44     29.92 o 
   1   7   0      333.82      303.29     14.47 o 
   2   7   0      240.33      242.39     10.52 o 
   3   7   0       44.90       53.40      6.18 o 
   4   7   0       89.60       75.10      7.37 o 
   5   7   0       15.12       15.78     30.12 o 
   6   7   0       38.87      -20.52     50.77 o 
   7   7   0       16.27        4.08     86.15 o 
  -4   8   0       49.53       24.07     32.62 o 
  -3   8   0       20.24        1.18     24.46 o 
  -2   8   0      139.59      125.87      7.37 o 
  -1   8   0       35.61       32.88     23.02 o 
   0   8   0       53.91       65.83      4.37 o 
   1   8   0       61.55       53.00      6.44 o 
   2   8   0      112.15      111.66      6.84 o 
   3   8   0       29.65       -8.94     24.59 o 
   4   8   0       69.50       63.52      8.02 o 
   5   8   0        8.43       36.56     35.12 o 
   6   8   0       35.53       76.02     41.82 o 
  -3   9   0       64.83       72.47      9.73 o 
  -2   9   0       24.85      -28.28     29.07 o 
  -1   9   0      225.24      225.29      9.73 o 
   0   9   0       66.17       70.89     12.56 o 
   1   9   0      213.09      204.25      8.68 o 
   2   9   0       18.91       35.12     24.33 o 
   3   9   0      275.64      257.91     10.65 o 
   4   9   0      109.02       97.85     10.52 o 
   5   9   0      241.95      221.61     14.86 o 
  -2  10   0      202.27      219.24     11.97 o 
  -1  10   0      403.88      388.12     15.26 o 
   0  10   0      370.46      355.83     11.09 o 
   1  10   0      572.88      551.07     24.59 o 
   2  10   0      415.34      381.54     17.62 o 
   3  10   0      300.40      290.00     12.49 o 
  -3 -10   1      101.30       73.91     11.57 o 
  -2 -10   1      239.90      231.87     11.84 o 
  -1 -10   1       73.72       65.37     10.26 o 
   0 -10   1      209.83      204.00      7.90 o 
   1 -10   1       31.77       -1.58     33.54 o 
  -5  -9   1       23.98       68.13     37.88 o 
  -4  -9   1       41.63       59.71     36.43 o 
  -3  -9   1        6.96       18.28     30.25 o 
  -2  -9   1       23.37       27.36      7.76 o 
  -1  -9   1       48.35       52.35      7.50 o 
   0  -9   1       58.00       65.48     20.85 o 
   1  -9   1       16.83       19.60     27.75 o 
   2  -9   1       43.86      -34.46     34.46 o 
   3  -9   1       12.04        1.45     32.49 o 
  -6  -8   1        4.50      -14.60     14.60 o 
  -5  -8   1       82.97       57.47     39.85 o 
  -4  -8   1       33.27       -6.31     31.30 o 
  -3  -8   1      125.72      123.50      8.02 o 
  -2  -8   1       11.01       23.81     21.31 o 
  -1  -8   1       74.09       82.73      6.71 o 
   0  -8   1       67.54       69.25      4.74 o 
   1  -8   1      444.42      428.10     17.76 o 
   2  -8   1      293.88      286.58     11.31 o 
   3  -8   1      421.06      411.13     19.99 o 
   4  -8   1      264.03      260.15     15.26 o 
  -6  -7   1       61.61      -36.30     65.37 o 
  -5  -7   1      203.05      190.18     11.84 o 
  -4  -7   1      288.89      308.15     11.05 o 
  -3  -7   1      757.30      868.96     31.43 o 
  -2  -7   1     1494.48     1491.97     41.69 o 
  -1  -7   1     1613.82     1528.14     39.72 o 
   0  -7   1     1860.28     1873.64     57.21 o 
   1  -7   1     2213.26     2160.62     49.45 o 
   2  -7   1     1774.85     1840.63     47.87 o 
   3  -7   1     2019.33     1975.44     51.95 o 
   4  -7   1     1036.86     1040.59     42.88 o 
   5  -7   1      676.56      675.62     30.51 o 
  -7  -6   1      171.46      125.08     24.20 o 
  -6  -6   1      517.34      453.48     21.44 o 
  -5  -6   1      628.96      636.43     24.07 o 
  -4  -6   1     2098.64     1923.75     58.66 o 
  -3  -6   1     2346.89     2366.58     50.24 o 
  -2  -6   1     4601.05     4624.79     61.68 o 
  -1  -6   1     3419.61     3428.48     50.64 o 
   0  -6   1     6414.48     6314.42     46.59 o 
   1  -6   1     2885.55     2839.00     46.16 o 
   2  -6   1     4218.21     4369.64     59.18 o 
   3  -6   1     1712.79     1798.02     45.90 o 
   4  -6   1     1939.04     2128.92     52.74 o 
   5  -6   1      562.95      573.17     24.86 o 
   6  -6   1      461.50      509.91     21.57 o 
  -7  -5   1      403.36      384.96     20.25 o 
  -6  -5   1     1064.63      851.33     42.48 o 
  -5  -5   1      896.43      803.20     31.17 o 
  -4  -5   1     1598.90     1725.29     57.74 o 
  -3  -5   1     2001.92     2086.31     46.03 o 
  -2  -5   1     2839.89     2791.39     43.93 o 
  -1  -5   1     3676.40     3673.11     46.03 o 
   0  -5   1     2607.68     2558.80     93.91 o 
   1  -5   1     1442.18     1451.59     30.38 o 
   2  -5   1     1678.70     1612.44     34.06 o 
   3  -5   1      466.82      508.72     20.12 o 
   4  -5   1      358.97      385.36     16.18 o 
   5  -5   1      157.33      155.85      7.76 o 
   6  -5   1       68.75       55.76      9.34 o 
  -8  -4   1       54.12       26.44     55.24 o 
  -7  -4   1      262.69      270.14     15.52 o 
  -6  -4   1      130.94       78.12     43.53 o 
  -5  -4   1     1289.40     1291.79     49.85 o 
  -4  -4   1      232.57      256.73     13.94 o 
  -3  -4   1     1087.32     1185.13     39.59 o 
  -2  -4   1      100.73      160.32      6.31 o 
  -1  -4   1      730.75      944.32     23.28 o 
   0  -4   1      458.34      454.43     22.82 o 
   1  -4   1       57.66       70.76      3.29 o 
   2  -4   1      433.17      390.75     17.62 o 
   3  -4   1       17.89       28.54      3.81 o 
   4  -4   1       17.83        7.23     15.78 o 
   5  -4   1      174.30      179.79      6.97 o 
   6  -4   1       40.67       34.46     26.04 o 
   7  -4   1       84.40       64.58     10.39 o 
  -8  -3   1       56.96      101.53     13.28 o 
  -7  -3   1       42.61       26.04     10.39 o 
  -6  -3   1       25.02       -6.31     29.72 o 
  -5  -3   1       12.22       28.93     26.83 o 
  -4  -3   1       14.29       19.99     25.91 o 
  -3  -3   1      137.94      132.18     11.97 o 
  -2  -3   1       48.47       65.23      5.00 o 
  -1  -3   1      112.28      112.71      4.08 o 
   0  -3   1       38.96       48.01      5.33 o 
   1  -3   1     1633.64     1831.03     25.38 o 
   2  -3   1       63.58       55.63      3.42 o 
   3  -3   1      794.09      848.57     23.15 o 
   4  -3   1       96.87       93.64      4.87 o 
   5  -3   1      435.76      475.32     18.68 o 
   6  -3   1      464.11      538.71     19.99 o 
   7  -3   1      380.98      402.72     14.20 o 
  -8  -2   1       63.47       19.20     44.19 o 
  -7  -2   1       34.11       23.41      9.47 o 
  -6  -2   1      170.21      182.68      8.55 o 
  -5  -2   1      146.97      125.60      6.84 o 
  -4  -2   1     1043.11     1088.99     34.98 o 
  -3  -2   1     1017.13     1302.58     38.67 o 
  -2  -2   1     3161.41     3324.05     72.47 o 
  -1  -2   1     1716.89     2234.27     27.62 o 
   0  -2   1     9906.02     9964.19    111.53 o 
   1  -2   1     3377.18     3268.81     28.15 o 
   2  -2   1    10838.91    10815.20     57.34 o 
   3  -2   1     5477.83     5599.09     49.32 o 
   4  -2   1     7154.30     7321.22     64.84 o 
   5  -2   1     1960.63     2034.49     41.43 o 
   6  -2   1     2140.34     2287.41     55.11 o 
   7  -2   1      564.06      619.86     25.51 o 
   8  -2   1      512.95      625.12     27.22 o 
  -8  -1   1      246.68      261.86     13.15 o 
  -7  -1   1      525.19      574.88     23.15 o 
  -6  -1   1     1227.81     1248.92     45.24 o 
  -5  -1   1     1879.08     2051.46     44.85 o 
  -4  -1   1     3887.61     4092.13     52.61 o 
  -3  -1   1    12223.33    12334.92     78.12 o 
  -2  -1   1     8541.13     8557.78     60.50 o 
  -1  -1   1    29413.55    17932.83    118.89 o 
   0  -1   1    14096.65    13173.29    401.86 o 
   1  -1   1    34841.83    28806.02    192.41 o 
   2  -1   1    19463.20    20630.71    205.57 o 
   3  -1   1    13318.54    13257.40     69.57 o 
   4  -1   1     5342.11     5579.63     54.32 o 
   5  -1   1     4502.75     4695.42     58.40 o 
   6  -1   1     1319.26     1345.72     42.35 o 
   7  -1   1      829.42      918.01     37.61 o 
   8  -1   1      246.56      273.83     12.36 o 
  -8   0   1      273.71      288.03     13.68 o 
  -7   0   1      985.08     1017.05     44.98 o 
  -6   0   1     1591.83     1568.91     49.32 o 
  -5   0   1     4806.17     5169.28     64.84 o 
  -4   0   1     5115.46     5767.31     58.66 o 
  -3   0   1    14072.42    14316.93     77.33 o 
  -2   0   1    17364.99    16283.43     67.73 o 
  -1   0   1    35848.29    25526.30    193.20 o 
   0   0   1    10326.95     6572.70     59.91 o 
   1   0   1    10339.67     8836.60     92.46 o 
   2   0   1     3822.34     3879.99     29.33 o 
   3   0   1     4455.62     4688.05     40.51 o 
   4   0   1     1601.49     1733.70     30.91 o 
   5   0   1     1491.92     1534.58     35.12 o 
   6   0   1      210.92      244.63      9.34 o 
   7   0   1      395.92      468.61     17.89 o 
   8   0   1       54.98       45.37     10.65 o 
  -8   1   1      340.00      394.69     13.81 o 
  -7   1   1      675.89      854.49     26.44 o 
  -6   1   1     1046.70     1176.71     41.96 o 
  -5   1   1     1515.80     1570.75     38.27 o 
  -4   1   1     2439.58     2744.04     41.17 o 
  -3   1   1      449.65      468.08     18.15 o 
  -2   1   1     2746.25     3022.87     29.59 o 
  -1   1   1      111.62      143.23      6.44 o 
   0   1   1     3413.17     3397.14     13.25 o 
   1   1   1     2878.25     2904.37     34.98 o 
   2   1   1       90.53       97.85      4.47 o 
   3   1   1       35.50       36.69      3.29 o 
   4   1   1       18.85        6.71     13.15 o 
   5   1   1       30.97       39.06      4.73 o 
   6   1   1       46.59       35.25     21.70 o 
   7   1   1        7.54       15.91     26.17 o 
   8   1   1       47.45       40.51     10.65 o 
  -8   2   1      119.75       38.27     43.80 o 
  -7   2   1       50.37       60.50      9.60 o 
  -6   2   1      275.94      328.14      9.86 o 
  -5   2   1       34.75       37.88      5.13 o 
  -4   2   1      262.51      263.17      9.86 o 
  -3   2   1       91.48      113.63      4.60 o 
  -2   2   1      153.14      159.53      6.58 o 
  -1   2   1     2072.13     2196.92     22.49 o 
   0   2   1       65.53       77.55      2.56 o 
   1   2   1     2586.28     2862.02     23.54 o 
   2   2   1       63.03       79.31      3.55 o 
   3   2   1       22.83       53.40      3.55 o 
   4   2   1      316.15      355.63     15.52 o 
   5   2   1       47.64       17.49     18.28 o 
   6   2   1      417.60      509.77     17.76 o 
   7   2   1      135.85      144.15      9.07 o 
   8   2   1      151.30      173.48     11.84 o 
  -7   3   1       33.31       43.66     33.01 o 
  -6   3   1       37.17       16.18     24.46 o 
  -5   3   1       37.28       56.55      5.26 o 
  -4   3   1      102.08      102.45      4.73 o 
  -3   3   1      453.91      505.83     19.60 o 
  -2   3   1       30.41       31.43      3.29 o 
  -1   3   1      707.29      677.73     16.18 o 
   0   3   1     1415.99     1484.61     35.64 o 
   1   3   1     2308.87     2297.14     25.12 o 
   2   3   1     3313.92     3318.00     33.01 o 
   3   3   1     3112.64     3143.08     51.42 o 
   4   3   1     1804.92     2022.13     43.80 o 
   5   3   1     2247.15     2452.46     49.06 o 
   6   3   1      702.09      814.38     32.62 o 
   7   3   1      651.85      769.00     29.20 o 
   8   3   1      252.55      286.19     16.57 o 
  -7   4   1      287.82      319.99     12.63 o 
  -6   4   1      223.60      266.99     10.65 o 
  -5   4   1      918.45      928.40     37.61 o 
  -4   4   1      673.40      679.57     27.36 o 
  -3   4   1     4525.52     4622.03     53.27 o 
  -2   4   1     4875.82     4905.72     48.66 o 
  -1   4   1    12756.90    13117.73     71.02 o 
   0   4   1     7012.78     6955.30    199.58 o 
   1   4   1    10418.14    10438.52     60.24 o 
   2   4   1     8437.00     8602.50     58.79 o 
   3   4   1     6417.31     6269.19     57.08 o 
   4   4   1     3567.07     3850.13     79.96 o 
   5   4   1     2639.98     2778.50     67.60 o 
   6   4   1     1050.89     1072.68     45.64 o 
   7   4   1      716.81      777.68     31.83 o 
   8   4   1      220.29      241.21     14.60 o 
  -7   5   1      398.77      427.05     16.97 o 
  -6   5   1     1183.04     1160.93     50.77 o 
  -5   5   1     1576.92     1571.01     49.98 o 
  -4   5   1     4045.33     4194.72     65.23 o 
  -3   5   1     2145.30     2179.95     40.51 o 
  -2   5   1     8015.65     7767.34     67.34 o 
  -1   5   1     4614.38     4584.94     48.79 o 
   0   5   1    10991.37    10848.18     50.03 o 
   1   5   1     5921.68     5878.18     52.87 o 
   2   5   1     5538.98     5566.87     53.27 o 
   3   5   1     3000.57     2782.05     42.35 o 
   4   5   1     2535.35     2268.60     46.95 o 
   5   5   1      703.47      664.70     29.33 o 
   6   5   1      430.28      402.58     17.10 o 
   7   5   1       95.45      107.58     13.94 o 
   8   5   1       76.98       48.66     53.13 o 
  -6   6   1      547.25      542.13     19.86 o 
  -5   6   1      903.21      957.07     38.80 o 
  -4   6   1     1512.23     1497.23     44.85 o 
  -3   6   1     1700.10     1613.10     42.35 o 
  -2   6   1     2248.23     2312.39     42.74 o 
  -1   6   1     1037.89     1003.37     29.07 o 
   0   6   1     1617.65     1602.86     23.30 o 
   1   6   1      455.50      485.84     19.47 o 
   2   6   1      577.87      577.11     23.02 o 
   3   6   1       35.77       36.69      4.60 o 
   4   6   1      181.65      167.95      8.94 o 
   5   6   1       13.10       17.10     25.91 o 
   6   6   1      185.43      150.99     19.20 o 
   7   6   1       18.47       37.09     67.08 o 
  -5   7   1      167.66      146.12     10.26 o 
  -4   7   1       80.75       93.12      7.63 o 
  -3   7   1      238.72      229.24     10.00 o 
  -2   7   1       21.08       25.78      5.52 o 
  -1   7   1      147.94      152.56      6.05 o 
   0   7   1       33.51       33.49      3.11 o 
   1   7   1       55.66       59.05      4.60 o 
   2   7   1       31.26       17.89     16.97 o 
   3   7   1       98.13       91.14      6.18 o 
   4   7   1       15.11       34.85     20.78 o 
   5   7   1       65.47       33.67     27.88 o 
   6   7   1        4.23       -9.07     41.43 o 
   7   7   1       52.27      107.06     90.88 o 
  -4   8   1        7.27      -26.57     30.91 o 
  -3   8   1       80.84       87.86      7.63 o 
  -2   8   1       11.97       35.38     22.62 o 
  -1   8   1       72.60       90.88      6.44 o 
   0   8   1       26.82       23.84      5.80 o 
   1   8   1      145.55      148.36      6.84 o 
   2   8   1      223.00      225.29      8.42 o 
   3   8   1      173.62      168.74      7.76 o 
   4   8   1      151.01      138.89      8.42 o 
   5   8   1      181.08      172.42     10.52 o 
   6   8   1       99.11       85.23     12.36 o 
  -3   9   1      104.66       92.99      9.86 o 
  -2   9   1      537.81      500.70     24.20 o 
  -1   9   1      351.59      335.64     14.99 o 
   0   9   1      660.67      609.40     32.42 o 
   1   9   1      397.38      410.08     18.68 o 
   2   9   1      687.43      627.09     28.41 o 
   3   9   1      529.74      614.73     17.76 o 
   4   9   1      615.34      547.39     23.81 o 
   5   9   1      211.25      192.81     12.36 o 
  -2  10   1      525.25      552.91     24.86 o 
  -1  10   1      650.30      634.46     24.99 o 
   0  10   1      758.49      751.89     23.26 o 
   1  10   1      691.13      650.24     29.72 o 
   2  10   1      396.78      401.01     14.20 o 
   3  10   1      260.81      258.44     11.57 o 
   4  10   1      219.21      181.37     12.36 o 
  -2 -10   2       10.56       19.73     36.17 o 
  -1 -10   2       98.20       85.23     10.78 o 
   0 -10   2        6.21       16.63      9.27 o 
   1 -10   2       66.85       42.61     10.52 o 
  -4  -9   2       15.14      -20.78     41.17 o 
  -3  -9   2       38.65       13.81     34.72 o 
  -2  -9   2       48.48       29.59     31.17 o 
  -1  -9   2       80.17       92.46      9.21 o 
   0  -9   2       70.76       72.26      6.32 o 
   1  -9   2      124.50      112.58      9.47 o 
   2  -9   2       95.55       85.62      9.73 o 
   3  -9   2      135.77      135.33     10.52 o 
  -5  -8   2       72.88       83.91     48.14 o 
  -4  -8   2      223.11      199.52     11.71 o 
  -3  -8   2      149.60      159.53      8.94 o 
  -2  -8   2      405.69      470.32     16.18 o 
  -1  -8   2      386.29      384.04     17.49 o 
   0  -8   2     1515.62     1388.06     33.85 o 
   1  -8   2      838.89      808.98     34.46 o 
   2  -8   2     1374.94     1405.43     49.32 o 
   3  -8   2      692.90      728.89     29.99 o 
   4  -8   2      712.50      744.67     30.25 o 
  -6  -7   2      215.28      214.51     21.96 o 
  -5  -7   2      384.30      381.80     17.23 o 
  -4  -7   2     1037.99     1043.88     44.06 o 
  -3  -7   2     1618.87     1685.30     52.08 o 
  -2  -7   2     2377.35     2289.38     56.69 o 
  -1  -7   2     1889.63     1846.68     48.01 o 
   0  -7   2     2238.75     2285.30     36.41 o 
   1  -7   2     2167.19     2144.18     50.90 o 
   2  -7   2     2367.93     2439.44     54.58 o 
   3  -7   2     1642.41     1613.49     50.77 o 
   4  -7   2      845.15      901.05     33.27 o 
   5  -7   2      708.86      690.88     28.15 o 
  -7  -6   2      297.25      220.17     26.70 o 
  -6  -6   2      376.38      301.71     21.31 o 
  -5  -6   2     1030.57     1049.53     41.56 o 
  -4  -6   2      881.16     1106.22     40.51 o 
  -3  -6   2     2082.67     2063.82     53.00 o 
  -2  -6   2     1641.87     1677.15     42.61 o 
  -1  -6   2     4472.68     4434.74     59.71 o 
   0  -6   2     1040.55     1043.54     23.21 o 
   1  -6   2     2706.54     2760.09     47.48 o 
   2  -6   2      525.60      563.43     22.75 o 
   3  -6   2     1102.43     1054.53     38.54 o 
   4  -6   2      311.02      330.77     14.20 o 
   5  -6   2      172.46      160.46      9.47 o 
   6  -6   2       68.51       68.00     10.13 o 
  -7  -5   2      157.58        5.92     69.84 o 
  -6  -5   2      350.78      343.14     19.73 o 
  -5  -5   2      275.65      243.44     16.18 o 
  -4  -5   2      684.82      769.53     29.46 o 
  -3  -5   2      286.54      313.28     12.63 o 
  -2  -5   2      998.64      964.44     30.78 o 
  -1  -5   2       83.58       86.80      4.47 o 
   0  -5   2      433.89      394.32     12.17 o 
   1  -5   2       23.32       28.80      3.68 o 
   2  -5   2       27.18       15.65     13.55 o 
   3  -5   2       17.86        8.02     15.91 o 
   4  -5   2       61.63       63.52      6.05 o 
   5  -5   2       32.55       41.96     26.04 o 
   6  -5   2       34.34       14.73     30.38 o 
  -7  -4   2       37.57       76.41     53.13 o 
  -6  -4   2      171.66      174.66     13.68 o 
  -5  -4   2       81.00       79.44     45.77 o 
  -4  -4   2       42.85       69.57     38.54 o 
  -3  -4   2      133.40      170.45      8.68 o 
  -2  -4   2       39.05       44.72      4.87 o 
  -1  -4   2      636.91      713.89     22.10 o 
   0  -4   2      652.07      654.63     14.50 o 
   1  -4   2      431.34      484.65     18.15 o 
   2  -4   2      640.14      676.80     21.17 o 
   3  -4   2       33.20       34.20      4.08 o 
   4  -4   2      660.04      637.22     25.65 o 
   5  -4   2      145.77      149.14      7.76 o 
   6  -4   2      409.34      412.84     18.54 o 
   7  -4   2       99.28       69.31     10.52 o 
  -8  -3   2       25.27      -31.70     51.16 o 
  -7  -3   2       41.03       -1.71     40.11 o 
  -6  -3   2       13.54       61.95     10.00 o 
  -5  -3   2       91.03       95.75      9.47 o 
  -4  -3   2      416.12      445.46     18.15 o 
  -3  -3   2     1259.55     1208.28     55.24 o 
  -2  -3   2      952.70     1096.62     36.69 o 
  -1  -3   2     1604.10     1655.19     29.59 o 
   0  -3   2     2557.19     2584.19     71.02 o 
   1  -3   2     4020.44     4141.32     39.59 o 
   2  -3   2     2933.12     2938.43     36.69 o 
   3  -3   2     3259.07     3396.91     43.40 o 
   4  -3   2     1542.51     1596.66     35.51 o 
   5  -3   2     3113.37     3302.61     58.13 o 
   6  -3   2     1212.97     1171.19     46.03 o 
   7  -3   2      915.36      951.81     38.80 o 
  -8  -2   2       90.18       72.60     13.55 o 
  -7  -2   2      460.38      445.46     22.62 o 
  -6  -2   2      574.50      506.62     25.91 o 
  -5  -2   2     1483.54     1621.52     46.16 o 
  -4  -2   2     2014.32     2103.28     49.71 o 
  -3  -2   2     6185.81     6078.22     80.75 o 
  -2  -2   2     7609.67     7269.80     98.51 o 
  -1  -2   2    21495.48    18761.54     93.12 o 
   0  -2   2     8438.95     7938.23     73.91 o 
   1  -2   2    25622.13    24452.69    235.55 o 
   2  -2   2    16584.86    16076.54     73.52 o 
   3  -2   2    12771.56    12796.03     75.10 o 
   4  -2   2     5542.01     5723.51     58.40 o 
   5  -2   2     2362.01     2529.93     46.56 o 
   6  -2   2     1378.83     1392.80     46.03 o 
   7  -2   2      840.08      917.09     39.06 o 
   8  -2   2      350.87      351.82     19.33 o 
  -8  -1   2      369.60      414.82     20.91 o 
  -7  -1   2      718.32      760.98     29.33 o 
  -6  -1   2     1717.52     1837.47     54.84 o 
  -5  -1   2     3136.05     3476.22     58.53 o 
  -4  -1   2     6523.29     6561.82     71.02 o 
  -3  -1   2     8389.65     8537.92     73.26 o 
  -2  -1   2    19771.30    16973.25    100.22 o 
  -1  -1   2    20266.21    13702.99    105.08 o 
   0  -1   2    21490.46    13970.03   1474.74 o 
   1  -1   2     9648.97     8562.51     41.96 o 
   2  -1   2     8522.78     8051.69     47.22 o 
   3  -1   2     3992.28     4249.17     41.43 o 
   4  -1   2     4866.31     4972.92     51.95 o 
   5  -1   2      866.04      893.16     28.67 o 
   6  -1   2      675.80      663.13     26.96 o 
   7  -1   2      166.48      188.07      8.81 o 
   8  -1   2      129.13      116.92     11.05 o 
  -8   0   2      387.68      368.65     16.57 o 
  -7   0   2      519.93      531.34     27.49 o 
  -6   0   2     1760.06     1793.94     51.95 o 
  -5   0   2     2104.29     2362.64     48.53 o 
  -4   0   2     2864.77     3101.25     46.43 o 
  -3   0   2     2936.41     3363.90     42.22 o 
  -2   0   2     3853.37     4102.52     39.85 o 
  -1   0   2     1122.85     1260.23     22.62 o 
   0   0   2     4503.61     3574.92    192.35 o 
   1   0   2       44.47       41.03      2.50 o 
   2   0   2      483.30      488.07     13.28 o 
   3   0   2      152.16      183.73      6.05 o 
   4   0   2      218.74      241.08      9.21 o 
   5   0   2       47.16       49.32      4.73 o 
   6   0   2       75.18       82.46      6.44 o 
   7   0   2       13.80       20.91     25.12 o 
   8   0   2       33.91       35.51     32.49 o 
  -8   1   2       72.59       67.73     11.97 o 
  -7   1   2      219.14      235.29     10.13 o 
  -6   1   2       44.13       50.77      7.37 o 
  -5   1   2      379.86      367.21     17.76 o 
  -4   1   2       28.89       41.17      4.34 o 
  -3   1   2      153.00      132.44      4.73 o 
  -2   1   2      662.68      809.11     18.54 o 
  -1   1   2      218.94      215.43      9.60 o 
   0   1   2      178.46      208.79      6.31 o 
   1   1   2       33.07      142.83      8.15 o 
   2   1   2     1506.44     1457.12     21.44 o 
   3   1   2      225.51      240.95     11.18 o 
   4   1   2      293.80      286.58     12.49 o 
   5   1   2      386.63      426.78     17.10 o 
   6   1   2       58.16       64.97      6.58 o 
   7   1   2      162.25      146.65      8.55 o 
   8   1   2       90.65       77.60     10.65 o 
  -8   2   2       39.84       27.49     40.11 o 
  -7   2   2       85.73       86.15      9.86 o 
  -6   2   2       32.97       17.10     24.20 o 
  -5   2   2       49.58       51.42      5.52 o 
  -4   2   2       21.43       10.39     14.99 o 
  -3   2   2      309.04      385.36     15.78 o 
  -2   2   2      802.36      968.12     20.65 o 
  -1   2   2      653.15      691.80     15.12 o 
   0   2   2     3509.09     3793.17     62.60 o 
   1   2   2    10824.44    12096.47     55.24 o 
   2   2   2     2106.94     2170.22     42.61 o 
   3   2   2     3995.84     3824.62     39.85 o 
   4   2   2     1043.85     1086.10     25.91 o 
   5   2   2     1573.87     1722.26     38.40 o 
   6   2   2      914.97      935.24     37.61 o 
   7   2   2      619.02      651.82     28.67 o 
   8   2   2      220.22      241.21     12.10 o 
  -7   3   2       83.53       73.91     10.39 o 
  -6   3   2      423.04      439.80     18.68 o 
  -5   3   2      351.66      366.02     14.60 o 
  -4   3   2     2072.71     2286.22     42.22 o 
  -3   3   2     1582.81     1697.27     32.22 o 
  -2   3   2     9098.89     9287.98     61.29 o 
  -1   3   2     5873.57     5988.00     43.40 o 
   0   3   2    11989.42    12057.66     98.97 o 
   1   3   2     6519.87     8900.13     50.24 o 
   2   3   2    12344.98    13200.32     68.65 o 
   3   3   2     6022.64     6755.42     66.81 o 
   4   3   2     7296.86     7659.49     65.10 o 
   5   3   2     1919.06     2111.83     42.61 o 
   6   3   2     1841.22     1917.18     50.37 o 
   7   3   2      867.09      920.91     41.30 o 
   8   3   2      406.11      428.36     16.97 o 
  -7   4   2      420.62      434.94     16.44 o 
  -6   4   2      913.73      898.68     40.11 o 
  -5   4   2     1902.09     1906.00     50.24 o 
  -4   4   2     3183.18     3098.62     50.37 o 
  -3   4   2     6932.29     6567.08     62.34 o 
  -2   4   2     9977.57     9941.51     70.23 o 
  -1   4   2    10040.63    10154.83     63.92 o 
   0   4   2    12798.76    12421.23     99.69 o 
   1   4   2     9174.32     9391.22     58.79 o 
   2   4   2     8241.67     8589.61     59.58 o 
   3   4   2     5840.22     6131.49     56.03 o 
   4   4   2     3505.70     3342.73     46.69 o 
   5   4   2     1399.55     1503.41     43.40 o 
   6   4   2      745.49      782.55     31.17 o 
   7   4   2      210.90      213.33     11.97 o 
   8   4   2      166.78      163.61     12.63 o 
  -6   5   2      827.67      873.95     35.38 o 
  -5   5   2     1594.29     1498.55     48.79 o 
  -4   5   2     1424.97     1390.83     41.43 o 
  -3   5   2     2644.89     2535.19     43.40 o 
  -2   5   2     2802.94     2713.40     40.64 o 
  -1   5   2     5106.26     5001.73     49.98 o 
   0   5   2     3592.13     3474.80    155.39 o 
   1   5   2     2533.65     2452.60     35.38 o 
   2   5   2      397.02      485.44     18.28 o 
   3   5   2     1318.92     1620.07     32.88 o 
   4   5   2       35.55       10.26     17.36 o 
   5   5   2      414.79      360.63     16.44 o 
   6   5   2        7.20       -7.76     34.85 o 
   7   5   2       68.45       81.67     11.57 o 
   8   5   2       13.42        5.39     42.22 o 
  -6   6   2      250.99      257.12     11.97 o 
  -5   6   2      344.54      331.56     14.34 o 
  -4   6   2      522.75      481.37     22.62 o 
  -3   6   2      234.11       20.78     17.36 o 
  -2   6   2       24.58       25.78     13.81 o 
  -1   6   2       40.49       39.32      3.95 o 
   0   6   2       29.28       29.66      2.60 o 
   1   6   2       46.50       61.95      4.08 o 
   2   6   2       17.82       23.15     13.28 o 
   3   6   2       31.57       33.80      4.47 o 
   4   6   2       18.75       14.47     18.15 o 
   5   6   2       52.93       49.71      6.71 o 
   6   6   2       50.49       52.35     41.17 o 
   7   6   2        9.73       44.72     58.66 o 
  -5   7   2        8.33      -31.56     34.20 o 
  -4   7   2       68.16       66.94      7.63 o 
  -3   7   2       12.60        0.92     22.10 o 
  -2   7   2      120.37      123.37      6.18 o 
  -1   7   2       36.51       38.67      4.34 o 
   0   7   2       81.13       86.81      3.95 o 
   1   7   2       12.62       19.99     15.52 o 
   2   7   2      350.99      355.89     14.07 o 
   3   7   2       13.14       26.44      5.13 o 
   4   7   2      242.70      245.55     12.36 o 
   5   7   2       31.76       54.05      7.23 o 
   6   7   2      230.97      212.67     11.44 o 
   7   7   2      119.65      139.02     19.33 o 
  -4   8   2      130.75      148.75     10.13 o 
  -3   8   2      211.52      239.10      9.86 o 
  -2   8   2      397.25      412.05     16.31 o 
  -1   8   2      363.08      391.01     14.99 o 
   0   8   2      846.34      842.38     24.32 o 
   1   8   2      788.23      757.56     33.14 o 
   2   8   2      935.78      945.76     38.40 o 
   3   8   2      892.09      816.74     35.12 o 
   4   8   2      639.12      650.37     24.86 o 
   5   8   2      397.91      362.21     13.55 o 
   6   8   2      219.06      178.21     11.97 o 
  -3   9   2      720.77      746.51     27.88 o 
  -2   9   2      769.04      753.22     31.43 o 
  -1   9   2     1218.33     1171.85     46.56 o 
   0   9   2      948.24      903.24     26.27 o 
   1   9   2     1221.52     1242.34     47.74 o 
   2   9   2      848.06      805.83     35.64 o 
   3   9   2     1068.73     1196.44     43.93 o 
   4   9   2      332.78      316.57     11.97 o 
   5   9   2      337.41      273.56     12.36 o 
  -2  10   2      448.40      443.62     18.41 o 
  -1  10   2      614.12      603.68     22.88 o 
   0  10   2      458.30      429.07     10.77 o 
   1  10   2      335.80      321.44     14.20 o 
   2  10   2      179.95      190.97     10.78 o 
   3  10   2      146.82      162.69     10.52 o 
   4  10   2      146.92      126.65     11.05 o 
  -1 -10   3       18.73       59.71     35.77 o 
   0 -10   3       62.59       52.42     10.24 o 
  -4  -9   3       61.89       71.81     44.19 o 
  -3  -9   3      140.34      129.28     12.10 o 
  -2  -9   3      125.62      128.10     10.78 o 
  -1  -9   3      329.77      335.11     13.81 o 
   0  -9   3      346.24      357.12     10.32 o 
   1  -9   3      410.78      382.07     16.05 o 
   2  -9   3      440.78      433.62     17.23 o 
  -5  -8   3      309.09      321.96     16.70 o 
  -4  -8   3      237.08      205.57     13.68 o 
  -3  -8   3      789.52      759.53     34.85 o 
  -2  -8   3      595.50      577.24     22.10 o 
  -1  -8   3     2019.07     1953.61     59.18 o 
   0  -8   3      974.28      953.41     27.75 o 
   1  -8   3     1923.28     1926.51     57.47 o 
   2  -8   3      788.65      747.56     33.67 o 
   3  -8   3     1045.68     1088.99     41.43 o 
   4  -8   3      445.62      442.30     14.60 o 
  -6  -7   3      234.35      208.20     21.57 o 
  -5  -7   3      539.80      545.42     23.81 o 
  -4  -7   3     1032.63     1169.88     47.87 o 
  -3  -7   3      943.56      959.97     37.61 o 
  -2  -7   3     1424.26     1420.29     47.22 o 
  -1  -7   3      688.03      700.74     27.22 o 
   0  -7   3     1922.47     1896.07     34.86 o 
   1  -7   3     1308.94     1209.46     42.09 o 
   2  -7   3     1288.81     1302.45     45.37 o 
   3  -7   3      579.37      564.62     25.78 o 
   4  -7   3      426.43      425.47     19.60 o 
   5  -7   3      191.41      210.30     11.05 o 
  -7  -6   3      119.91       54.45     91.41 o 
  -6  -6   3      277.61      218.72     20.39 o 
  -5  -6   3      183.29      192.94     16.31 o 
  -4  -6   3      596.10      672.20     26.17 o 
  -3  -6   3      584.50      587.24     24.73 o 
  -2  -6   3     1170.01     1210.52     39.19 o 
  -1  -6   3      287.25      289.48     12.23 o 
   0  -6   3      262.53      277.86      8.36 o 
   1  -6   3       38.02       40.25      5.13 o 
   2  -6   3      108.48      124.16      5.92 o 
   3  -6   3       68.87       64.58      6.31 o 
   4  -6   3       50.03       55.11      6.84 o 
   5  -6   3       12.20       13.15     27.88 o 
   6  -6   3       98.84       87.86     10.52 o 
  -7  -5   3       79.55      110.21     64.71 o 
  -6  -5   3       83.70       30.12     59.32 o 
  -5  -5   3       81.24       90.75     49.85 o 
  -4  -5   3       18.36       34.33     11.57 o 
  -3  -5   3       97.76       86.54      7.76 o 
  -2  -5   3       80.23       86.80      5.66 o 
  -1  -5   3      165.72      163.09      6.58 o 
   0  -5   3       70.61       72.75      3.01 o 
   1  -5   3       40.77       37.09      4.21 o 
   2  -5   3       16.39       19.60     15.12 o 
   3  -5   3      146.77      158.75      5.79 o 
   4  -5   3       78.38       71.94      6.58 o 
   5  -5   3      233.06      229.63      9.07 o 
   6  -5   3       39.58       38.54     31.96 o 
  -7  -4   3       69.90       72.47     16.05 o 
  -6  -4   3       53.97       87.07     46.69 o 
  -5  -4   3       97.39       67.08     14.20 o 
  -4  -4   3       14.76       33.67     37.48 o 
  -3  -4   3      213.55      220.82     11.84 o 
  -2  -4   3      155.46      159.80      6.71 o 
  -1  -4   3     2075.26     2042.78     37.09 o 
   0  -4   3      515.32      506.21     13.63 o 
   1  -4   3     2374.17     2412.48     37.61 o 
   2  -4   3     1261.88     1313.23     31.04 o 
   3  -4   3     1970.61     1972.55     39.85 o 
   4  -4   3     1256.50     1356.50     36.83 o 
   5  -4   3     1421.65     1523.93     46.30 o 
   6  -4   3      624.34      637.74     26.57 o 
   7  -4   3      525.42      656.95     23.54 o 
  -8  -3   3       59.71       65.37     57.34 o 
  -7  -3   3      102.57      105.48     14.34 o 
  -6  -3   3      408.91      389.30     14.07 o 
  -5  -3   3     1269.93     1505.52     53.27 o 
  -4  -3   3     2653.72     2395.65     71.55 o 
  -3  -3   3     1650.42     1805.12     57.74 o 
  -2  -3   3     5465.13     5709.44     80.36 o 
  -1  -3   3     3688.97     3638.12     47.22 o 
   0  -3   3    12770.62    11985.35     93.12 o 
   1  -3   3     8743.60     8503.72     61.29 o 
   2  -3   3     8710.59     8763.61     65.50 o 
   3  -3   3     6250.06     6525.26     62.34 o 
   4  -3   3     5922.91     5878.97     66.68 o 
   5  -3   3     2687.06     3358.51     59.71 o 
   6  -3   3     1667.29     2057.77     56.42 o 
   7  -3   3      566.50      586.32     21.04 o 
  -8  -2   3      313.64      320.25     16.44 o 
  -7  -2   3      382.65      398.11     21.17 o 
  -6  -2   3     1172.39     1214.20     51.95 o 
  -5  -2   3     1328.38     1359.00     46.95 o 
  -4  -2   3     6275.21     6513.95     87.72 o 
  -3  -2   3     6879.66     6471.73     88.91 o 
  -2  -2   3    17753.15    14861.16    133.23 o 
  -1  -2   3     8497.25     7530.74     69.97 o 
   0  -2   3    23857.78    18873.91    306.05 o 
   1  -2   3    13726.06    12608.22     66.15 o 
   2  -2   3     9790.64     9632.96     61.68 o 
   3  -2   3     4372.65     4492.35     47.74 o 
   4  -2   3     1955.56     2111.04     39.32 o 
   5  -2   3     1107.38     1151.33     35.12 o 
   6  -2   3     1055.73     1090.31     41.82 o 
   7  -2   3      325.89      411.26     11.71 o 
   8  -2   3      190.88      209.51     12.23 o 
  -8  -1   3      274.68      308.02     15.39 o 
  -7  -1   3      814.18      891.45     38.67 o 
  -6  -1   3     1036.43     1014.94     48.27 o 
  -5  -1   3     2476.95     2554.13     54.32 o 
  -4  -1   3     2315.22     2410.64     47.74 o 
  -3  -1   3     7051.74     6992.55     72.86 o 
  -2  -1   3     2259.04     2323.84     45.77 o 
  -1  -1   3     6017.73     4701.33     64.18 o 
   0  -1   3     1323.11     1218.03     20.65 o 
   1  -1   3     1417.13     1253.13     20.78 o 
   2  -1   3     2604.04     2590.43     30.12 o 
   3  -1   3     1199.79     1264.44     26.04 o 
   4  -1   3      238.36      247.26     10.78 o 
   5  -1   3      115.61      114.42      6.84 o 
   6  -1   3       12.14       15.78     21.04 o 
   7  -1   3       53.34       27.22     27.88 o 
   8  -1   3       23.61       36.83     33.80 o 
  -8   0   3      191.46      208.33     13.68 o 
  -7   0   3      304.69      383.25     14.47 o 
  -6   0   3      396.81      426.52     18.28 o 
  -5   0   3      227.60      248.05     10.13 o 
  -4   0   3      132.79      167.43      6.71 o 
  -3   0   3      253.91      305.13     12.49 o 
  -2   0   3       43.86       58.26      4.21 o 
  -1   0   3      149.35      191.76      9.47 o 
   0   0   3     1332.09     1197.33     62.14 o 
   1   0   3      281.41      245.02     11.05 o 
   2   0   3      271.04      260.28     10.78 o 
   3   0   3       86.88      108.24      4.73 o 
   4   0   3       57.32       55.24      3.81 o 
   5   0   3      117.01      117.84      5.79 o 
   6   0   3       13.13       29.99     19.20 o 
   7   0   3      134.00      145.20      8.29 o 
   8   0   3       38.20       31.30     33.67 o 
  -8   1   3       15.87       40.77     40.51 o 
  -7   1   3       31.47       20.91     10.39 o 
  -6   1   3       79.63       86.28      7.76 o 
  -5   1   3       48.38       24.59     19.20 o 
  -4   1   3      102.73      106.01      5.26 o 
  -3   1   3      657.19      784.26     23.41 o 
  -2   1   3     1458.96     1659.39     27.49 o 
  -1   1   3      871.67      921.56     19.33 o 
   0   1   3     2004.94     2139.93     51.10 o 
   1   1   3     2804.78     2933.30     58.79 o 
   2   1   3     1510.10     1322.97     25.91 o 
   3   1   3      255.02      266.07     11.31 o 
   4   1   3     3305.50     3458.20     42.88 o 
   5   1   3      508.00      446.78     21.57 o 
   6   1   3     1199.38     1170.14     40.11 o 
   7   1   3      360.81      373.91     14.34 o 
   8   1   3      352.26      358.52     13.02 o 
  -7   2   3       76.47       57.47     10.65 o 
  -6   2   3      157.27      159.14      8.29 o 
  -5   2   3      334.37      365.23     15.26 o 
  -4   2   3      950.78      963.39     29.59 o 
  -3   2   3      977.09     1016.13     25.38 o 
  -2   2   3     2572.69     2541.24     32.88 o 
  -1   2   3     6079.27     6039.16     42.61 o 
   0   2   3    16712.74    15880.70    549.69 o 
   1   2   3    21134.17    19181.74     84.04 o 
   2   2   3     7085.32     6336.53     79.96 o 
   3   2   3     7403.78     8039.59     70.10 o 
   4   2   3     4224.10     4103.70     48.53 o 
   5   2   3     3043.21     2982.36     48.40 o 
   6   2   3     2033.73     2101.44     50.50 o 
   7   2   3      658.90      753.22     32.75 o 
   8   2   3      464.85      465.06     21.83 o 
  -7   3   3      455.35      437.57     22.62 o 
  -6   3   3      858.20      923.14     34.06 o 
  -5   3   3     2349.34     2510.33     55.11 o 
  -4   3   3     3259.34     3270.13     50.37 o 
  -3   3   3    10238.60    10311.61     75.76 o 
  -2   3   3     6505.50     6447.66     53.40 o 
  -1   3   3    15146.36    14489.09     69.84 o 
   0   3   3     9592.09     9679.11    230.42 o 
   1   3   3    15770.48    15875.32     74.31 o 
   2   3   3    13228.21    14284.84     82.73 o 
   3   3   3    10441.42     9766.19    106.14 o 
   4   3   3     3693.36     3514.49     53.92 o 
   5   3   3     3002.06     2796.13     48.27 o 
   6   3   3      889.97      940.37     37.61 o 
   7   3   3      645.41      621.04     25.12 o 
   8   3   3      109.13      115.61     11.05 o 
  -7   4   3      560.28      585.40     26.04 o 
  -6   4   3      919.18     1106.35     41.43 o 
  -5   4   3     1935.25     1837.74     51.82 o 
  -4   4   3     2917.92     2941.59     50.24 o 
  -3   4   3     5599.32     5448.24     58.92 o 
  -2   4   3     4774.95     4694.23     49.32 o 
  -1   4   3     7788.31     7531.66     56.03 o 
   0   4   3     4277.55     4145.34     34.26 o 
   1   4   3     3980.71     4361.48     42.48 o 
   2   4   3     3143.57     3230.80     40.11 o 
   3   4   3      919.27     1011.92     28.54 o 
   4   4   3      628.42      634.72     26.57 o 
   5   4   3      298.52      291.98     10.39 o 
   6   4   3       98.84       97.59      6.97 o 
   7   4   3       81.66       49.32     29.33 o 
   8   4   3       50.02       44.32     36.56 o 
  -6   5   3      402.94      402.06     18.81 o 
  -5   5   3      361.07      338.14     15.39 o 
  -4   5   3      563.05      563.57     24.99 o 
  -3   5   3      317.17      326.30     13.55 o 
  -2   5   3     1412.71     1484.74     31.56 o 
  -1   5   3      110.32      129.94      5.00 o 
   0   5   3      158.11      162.66      4.70 o 
   1   5   3      143.63      140.07      6.58 o 
   2   5   3       48.37       57.47      3.68 o 
   3   5   3       82.57       77.60      4.47 o 
   4   5   3       70.94       72.20      5.13 o 
   5   5   3       36.47       45.64      6.97 o 
   6   5   3       51.34       48.27      6.97 o 
   7   5   3        9.38       50.64     30.64 o 
   8   5   3       29.95       57.08     36.83 o 
  -6   6   3       82.94       60.63     36.43 o 
  -5   6   3       52.99       20.91     27.22 o 
  -4   6   3       27.66       24.33      6.58 o 
  -3   6   3       95.19       97.19      6.18 o 
  -2   6   3       34.26       24.07     15.39 o 
  -1   6   3       19.65       16.44     12.76 o 
   0   6   3       21.48       21.22      2.60 o 
   1   6   3       74.38       66.81      4.21 o 
   2   6   3       52.03       69.97      4.47 o 
   3   6   3      195.15      250.15      9.47 o 
   4   6   3       92.36      134.15      6.05 o 
   5   6   3      143.85      156.11      7.37 o 
   6   6   3       81.08       81.81      8.15 o 
   7   6   3       62.96       57.61     46.16 o 
  -5   7   3      136.00      154.80     10.52 o 
  -4   7   3       48.05       41.30      7.63 o 
  -3   7   3      588.44      565.67     26.57 o 
  -2   7   3       34.39       45.24      5.92 o 
  -1   7   3      763.00      714.16     27.22 o 
   0   7   3      213.60      211.60      6.45 o 
   1   7   3     1451.94     1436.47     37.09 o 
   2   7   3      612.12      590.66     24.33 o 
   3   7   3     1166.90     1158.04     36.69 o 
   4   7   3      513.85      509.12     22.88 o 
   5   7   3      867.49      972.46     37.35 o 
   6   7   3      383.00      367.73     15.52 o 
   7   7   3      253.63      242.66     13.94 o 
  -4   8   3      557.00      -10.00     31.04 o 
  -3   8   3      732.12      702.06     32.09 o 
  -2   8   3     1307.09     1262.60     45.51 o 
  -1   8   3     1576.93     1540.50     45.37 o 
   0   8   3     2081.43     2022.67     35.74 o 
   1   8   3     1691.83     1603.10     46.56 o 
   2   8   3     1997.43     1978.73     50.11 o 
   3   8   3     1199.29     1178.95     44.32 o 
   4   8   3      794.74      801.62     33.54 o 
   5   8   3      450.61      463.08     19.86 o 
   6   8   3      213.23      181.10     13.02 o 
  -3   9   3      621.13      641.16     23.94 o 
  -2   9   3     1223.97     1116.35     48.40 o 
  -1   9   3      692.51      639.45     29.99 o 
   0   9   3     1223.01     1210.12     33.03 o 
   1   9   3      607.09      581.45     24.07 o 
   2   9   3      937.74      904.07     36.96 o 
   3   9   3      246.23      236.87      9.47 o 
   4   9   3      357.80      371.02     14.86 o 
   5   9   3       70.61       55.50     10.26 o 
  -2  10   3      195.36      175.71     11.44 o 
  -1  10   3      213.46      193.73     10.65 o 
   0  10   3       65.42       31.80     22.90 o 
   1  10   3      106.11       91.54      9.73 o 
   2  10   3       10.30       14.73     29.46 o 
   3  10   3      100.48       60.76     33.93 o 
   4  10   3       12.42      -33.67     33.93 o 
  -3  -9   4      193.20      195.70     13.55 o 
  -2  -9   4      491.18      516.61     18.28 o 
  -1  -9   4      472.76      572.90     21.04 o 
   0  -9   4      812.23      829.86     26.46 o 
   1  -9   4      458.92      459.53     18.94 o 
   2  -9   4      563.34      569.62     22.62 o 
  -5  -8   4      213.32      195.83     17.89 o 
  -4  -8   4      474.30      475.84     21.04 o 
  -3  -8   4      546.35      670.49     24.20 o 
  -2  -8   4      983.54      961.42     40.90 o 
  -1  -8   4      657.30      684.56     27.36 o 
   0  -8   4     1236.03     1236.74     35.50 o 
   1  -8   4      586.00      601.31     24.59 o 
   2  -8   4      818.04      768.87     32.88 o 
   3  -8   4      333.19      340.24     16.70 o 
   4  -8   4      278.92      268.17     14.34 o 
  -6  -7   4      121.47      100.48     19.60 o 
  -5  -7   4      338.87      330.77     20.39 o 
  -4  -7   4      241.92      238.71     13.68 o 
  -3  -7   4      494.19      559.23     24.07 o 
  -2  -7   4      233.47      234.24      9.34 o 
  -1  -7   4      645.29      630.90     26.17 o 
   0  -7   4      432.36      417.46     10.92 o 
   1  -7   4      375.28      377.46     13.81 o 
   2  -7   4      155.89      155.33      8.15 o 
   3  -7   4      118.11      129.28      8.15 o 
   4  -7   4       25.36        4.21     33.14 o 
   5  -7   4       66.70       54.32     36.56 o 
  -6  -6   4       50.19      -31.96     63.00 o 
  -5  -6   4      127.14      139.81     14.99 o 
  -4  -6   4      126.44      119.42     12.89 o 
  -3  -6   4      166.76      155.98      9.86 o 
  -2  -6   4       21.26       28.80      6.44 o 
  -1  -6   4       16.42       30.51     17.62 o 
   0  -6   4      142.19      154.04      4.96 o 
   1  -6   4       69.06       75.10      5.79 o 
   2  -6   4       23.59       13.68     20.39 o 
   3  -6   4      116.39      121.79      7.10 o 
   4  -6   4       54.33       30.12     27.09 o 
   5  -6   4       98.61       87.20      9.47 o 
  -7  -5   4       14.43      -34.85     68.65 o 
  -6  -5   4       59.46       59.84     64.45 o 
  -5  -5   4       14.65      -24.07     43.80 o 
  -4  -5   4       70.03       22.10     43.93 o 
  -3  -5   4       15.71       37.22     28.54 o 
  -2  -5   4      428.86      513.46     24.20 o 
  -1  -5   4      326.82      353.40     14.07 o 
   0  -5   4      601.31      628.11     41.17 o 
   1  -5   4      322.28      327.49     15.52 o 
   2  -5   4      763.05      827.66     30.64 o 
   3  -5   4      488.64      495.44     21.57 o 
   4  -5   4     1205.10     1139.49     41.96 o 
   5  -5   4      283.74      255.81     10.52 o 
   6  -5   4      553.19      556.33     19.60 o 
  -7  -4   4       73.38      -30.91     63.26 o 
  -6  -4   4      219.05      197.15     15.91 o 
  -5  -4   4      292.61      340.51     16.97 o 
  -4  -4   4      911.74     1082.68     37.35 o 
  -3  -4   4     1421.73     1582.59     60.63 o 
  -2  -4   4     2840.97     2960.66     60.24 o 
  -1  -4   4     2383.13     2504.68     45.37 o 
   0  -4   4     6620.65     6578.38     46.55 o 
   1  -4   4     4097.91     4102.65     52.61 o 
   2  -4   4     5419.91     5433.25     61.03 o 
   3  -4   4     3642.08     3791.47     55.37 o 
   4  -4   4     3110.66     3112.83     57.34 o 
   5  -4   4     1964.18     2080.13     53.92 o 
   6  -4   4     1006.21      955.89     40.11 o 
   7  -4   4      448.62      496.10     20.52 o 
  -7  -3   4      507.81      526.08     19.07 o 
  -6  -3   4      642.56      633.01     23.15 o 
  -5  -3   4     2331.04     2326.47     77.47 o 
  -4  -3   4     1384.65     1513.01     61.42 o 
  -3  -3   4     6533.23     6057.70    100.88 o 
  -2  -3   4     3710.34     3890.90     79.18 o 
  -1  -3   4    14824.38    13425.35     98.90 o 
   0  -3   4     7925.35     7542.40     87.99 o 
   1  -3   4    12425.71    11492.92     77.33 o 
   2  -3   4     6150.41     6360.20     59.32 o 
   3  -3   4     6370.99     6319.56     64.18 o 
   4  -3   4     1775.33     1887.19     40.77 o 
   5  -3   4     1931.09     1959.92     49.85 o 
   6  -3   4      550.12      600.79     25.65 o 
   7  -3   4      358.50      398.90     15.78 o 
  -7  -2   4      444.87      444.14     19.60 o 
  -6  -2   4      905.90      964.44     42.22 o 
  -5  -2   4     1844.40     1882.45     58.40 o 
  -4  -2   4     4331.86     4292.17     79.04 o 
  -3  -2   4     4720.40     4615.84     82.59 o 
  -2  -2   4     4933.50     4712.64     78.65 o 
  -1  -2   4     5010.48     4667.01     67.47 o 
   0  -2   4     1781.85     1620.81     21.65 o 
   1  -2   4     4115.40     3952.45     43.14 o 
   2  -2   4      717.88      729.15     21.44 o 
   3  -2   4      946.52     1044.40     26.57 o 
   4  -2   4      262.40      276.59     12.36 o 
   5  -2   4      524.28      555.15     22.23 o 
   6  -2   4      108.25      105.87      7.37 o 
   7  -2   4      127.18      116.53      9.73 o 
  -8  -1   4      191.60      189.65     15.65 o 
  -7  -1   4      239.45      229.11     13.42 o 
  -6  -1   4      511.28      528.84     23.15 o 
  -5  -1   4      224.65      279.22     11.71 o 
  -4  -1   4      514.57      552.65     22.62 o 
  -3  -1   4       67.52       29.59     23.54 o 
  -2  -1   4      914.35      988.11     38.54 o 
  -1  -1   4      116.38      124.94      7.23 o 
   0  -1   4       69.40       67.20      6.31 o 
   1  -1   4       30.57       28.93      3.42 o 
   2  -1   4      254.25      257.39     10.65 o 
   3  -1   4      329.69      315.78     15.39 o 
   4  -1   4      110.94      115.48      4.60 o 
   5  -1   4      418.55      475.05     20.25 o 
   6  -1   4      119.68      116.53      6.97 o 
   7  -1   4       18.76       -3.42     28.54 o 
   8  -1   4      105.48       40.64     40.11 o 
  -8   0   4       82.39      112.98     13.28 o 
  -7   0   4       35.49       46.95     37.88 o 
  -6   0   4       68.47       45.37     29.07 o 
  -5   0   4       50.08       62.60      6.44 o 
  -4   0   4       24.03       16.57     18.28 o 
  -3   0   4       18.33       28.28     16.83 o 
  -2   0   4       38.66       23.54     17.89 o 
  -1   0   4      313.99      420.21     18.54 o 
   0   0   4       50.61      102.23     36.83 o 
   1   0   4       69.11       51.82      4.34 o 
   2   0   4       81.44       88.51      3.68 o 
   3   0   4     1054.88     1127.39     25.65 o 
   4   0   4      700.27      707.84     23.67 o 
   5   0   4     1068.92     1092.41     32.22 o 
   6   0   4      295.27      311.97     13.15 o 
   7   0   4      321.81      371.55     12.89 o 
   8   0   4      164.42      177.03     11.31 o 
  -7   1   4      143.03      143.88     11.44 o 
  -6   1   4      104.69      127.97      8.42 o 
  -5   1   4      412.23      440.07     18.81 o 
  -4   1   4      120.68      142.17      6.18 o 
  -3   1   4     1755.26     1764.35     36.17 o 
  -2   1   4      656.12      747.56     24.07 o 
  -1   1   4     4054.72     4157.50     44.19 o 
   0   1   4     5221.79     5591.85    121.92 o 
   1   1   4     8987.82     6930.21     80.36 o 
   2   1   4     6043.85     4557.06     52.48 o 
   3   1   4     8457.55     7197.33     61.03 o 
   4   1   4     2631.27     2491.53     40.64 o 
   5   1   4     4399.44     4303.09     58.26 o 
   6   1   4     1391.01     1416.21     44.06 o 
   7   1   4     1006.20     1025.33     41.69 o 
   8   1   4      328.30      304.86     13.81 o 
  -7   2   4      285.82      289.87     12.49 o 
  -6   2   4      630.21      678.78     25.65 o 
  -5   2   4     1509.39     1534.32     43.01 o 
  -4   2   4     4071.92     4306.38     58.79 o 
  -3   2   4     5192.35     5356.31     57.34 o 
  -2   2   4    11581.63    11440.05     73.78 o 
  -1   2   4    16224.19    16004.21     79.18 o 
   0   2   4    18906.50    18167.82    445.26 o 
   1   2   4    15447.97    15036.48     91.80 o 
   2   2   4    12144.36    11643.38    121.92 o 
   3   2   4     7044.94     6375.98     74.84 o 
   4   2   4     5546.76     5265.69     60.63 o 
   5   2   4     3150.39     3103.88     50.24 o 
   6   2   4     1599.19     1589.69     45.90 o 
   7   2   4      665.70      653.00     27.09 o 
   8   2   4      309.52      315.39     14.60 o 
  -7   3   4      478.32      499.38     22.49 o 
  -6   3   4     1547.68     1567.59     55.50 o 
  -5   3   4     1468.32     1560.23     49.58 o 
  -4   3   4     5022.69     5031.45     65.23 o 
  -3   3   4     3957.86     3957.72     51.56 o 
  -2   3   4     9081.96     8953.79     66.94 o 
  -1   3   4     5678.58     5782.83     49.19 o 
   0   3   4     9874.61     9952.29    220.63 o 
   1   3   4     9487.45     9871.27     66.81 o 
   2   3   4     9312.94    13258.98     92.85 o 
   3   3   4     1677.22     1607.31     57.08 o 
   4   3   4     1961.81     1855.36     51.03 o 
   5   3   4       95.05       82.33      6.05 o 
   6   3   4      428.32      404.43     18.28 o 
   7   3   4       69.28       63.92      8.02 o 
   8   3   4       58.06       39.98     10.52 o 
  -7   4   4      330.65      342.48     17.76 o 
  -6   4   4      521.85      566.59     23.28 o 
  -5   4   4     1003.61     1045.59     42.22 o 
  -4   4   4      990.56     1017.71     33.54 o 
  -3   4   4     1335.12     1377.02     33.54 o 
  -1   4   4      486.10      481.23     18.81 o 
   0   4   4      409.12      455.27     27.88 o 
   1   4   4       98.41       97.85      4.21 o 
   2   4   4       18.42        2.63     14.47 o 
   3   4   4       73.78       83.52      5.52 o 
   4   4   4       23.65       43.53     32.35 o 
   5   4   4       13.29       15.78     27.49 o 
   6   4   4        6.15       26.70     21.31 o 
   7   4   4       37.19       38.27     26.17 o 
   8   4   4       15.56       -8.68     34.85 o 
  -6   5   4       29.30      -17.62     33.27 o 
  -5   5   4      142.21      131.78      8.42 o 
  -4   5   4       23.50        5.39     19.99 o 
  -3   5   4      191.13      220.95      9.86 o 
  -2   5   4      203.27      217.53      8.81 o 
  -1   5   4       17.11       13.55     12.23 o 
   0   5   4      242.58      272.71      8.80 o 
   1   5   4       14.71       60.10      3.81 o 
   2   5   4      217.51      247.65     10.00 o 
   3   5   4      116.66      134.94      5.52 o 
   4   5   4       25.65       26.17      6.18 o 
   5   5   4      249.25      251.73     11.97 o 
   6   5   4       33.51       17.23     30.91 o 
   7   5   4       73.32       82.59      9.60 o 
   8   5   4       53.94       43.66     38.54 o 
  -6   6   4       59.81        9.60     37.09 o 
  -5   6   4       11.49       51.16     31.04 o 
  -4   6   4       81.29       79.57      7.50 o 
  -2   6   4      409.02      449.67     17.36 o 
  -1   6   4      250.48      243.18     11.05 o 
   0   6   4     1011.98     1070.26     59.25 o 
   1   6   4      321.22      321.30     11.97 o 
   2   6   4     1252.46     1294.43     33.54 o 
   3   6   4      619.94      642.48     27.36 o 
   4   6   4     1014.02     1165.14     37.48 o 
   5   6   4      581.74      620.65     25.25 o 
   6   6   4      478.41      524.37     20.39 o 
   7   6   4      231.57      208.33     12.49 o 
  -5   7   4      298.98      322.75     12.23 o 
  -4   7   4      718.59      818.58     31.04 o 
  -3   7   4      708.25      751.90     28.41 o 
  -2   7   4     1144.09     1115.03     38.93 o 
  -1   7   4     1624.24     1585.87     39.32 o 
   0   7   4     2696.52     2587.84     75.95 o 
   1   7   4     2879.21     3008.53     51.95 o 
   2   7   4     3223.51     3236.72     54.58 o 
   3   7   4     1304.07     1442.78     41.56 o 
   4   7   4     2029.46     2050.41     52.87 o 
   5   7   4      605.38      643.92     30.12 o 
   6   7   4      639.83      613.41     25.12 o 
   7   7   4      137.98      165.45     12.76 o 
  -4   8   4      699.39      668.91     28.93 o 
  -3   8   4     1535.14     1493.02     54.05 o 
  -2   8   4     1531.49     1625.20     51.03 o 
  -1   8   4     2007.88     1922.30     51.56 o 
   0   8   4     1391.74     1434.45     30.82 o 
   1   8   4     1881.75     1820.90     48.79 o 
   2   8   4      988.75      976.28     39.06 o 
   3   8   4     1076.39     1022.97     41.96 o 
   4   8   4      271.96      266.33     11.57 o 
   5   8   4      304.02      310.52     11.31 o 
   6   8   4      103.68       94.69     10.65 o 
  -3   9   4      511.19      511.75     21.57 o 
  -2   9   4      300.88      277.11     11.44 o 
  -1   9   4      477.23      479.00     18.41 o 
   0   9   4      243.52      241.17      6.84 o 
   1   9   4      276.50      268.70     13.55 o 
   2   9   4       65.14       61.55      7.76 o 
   3   9   4      149.88      149.54      8.42 o 
   4   9   4       15.69       28.28     29.86 o 
   5   9   4       31.44       -9.86     33.93 o 
  -2  10   4       53.41       -4.60     36.30 o 
  -1  10   4        6.34      -21.57     30.78 o 
   0  10   4       13.99       31.78     20.44 o 
   1  10   4        6.04       22.75     26.83 o 
   2  10   4       20.14        5.39     29.20 o 
   3  10   4        2.65        5.52     30.12 o 
   4  10   4       13.58        0.00     32.35 o 
  -3  -9   5      342.94      346.43     16.18 o 
  -2  -9   5      294.11      330.77     14.47 o 
  -1  -9   5      704.03      723.63     30.25 o 
   0  -9   5      279.08      283.36     12.89 o 
   1  -9   5      466.86      453.35     21.57 o 
  -4  -8   5      198.44      188.21     16.44 o 
  -3  -8   5      328.39      317.89     17.76 o 
  -2  -8   5      225.32      229.37     12.63 o 
  -1  -8   5      468.20      475.32     19.99 o 
   0  -8   5      290.24      285.76     10.52 o 
   1  -8   5      318.08      324.72     14.99 o 
   2  -8   5      122.85      116.79     10.39 o 
   3  -8   5       64.93       31.96     35.64 o 
  -5  -7   5       65.60       11.71     62.87 o 
  -4  -7   5      169.13      162.69     15.39 o 
  -3  -7   5       32.32       42.48     35.91 o 
  -2  -7   5      226.01      237.13     10.26 o 
  -1  -7   5       13.62      -22.75     27.09 o 
   0  -7   5      137.22      141.79      8.55 o 
   1  -7   5       12.62      -25.91     25.91 o 
   2  -7   5       52.38       31.83     25.91 o 
   3  -7   5       15.55       20.12      8.55 o 
   4  -7   5       44.64       36.30      9.86 o 
  -6  -6   5       24.76       90.09     56.55 o 
  -5  -6   5       27.17      -10.26     52.61 o 
  -4  -6   5       88.55       69.05     14.34 o 
  -3  -6   5       15.44      -34.06     34.06 o 
  -2  -6   5       81.04       93.91      8.42 o 
  -1  -6   5       26.17       35.12     23.41 o 
   0  -6   5      442.13      450.32     10.80 o 
   1  -6   5      239.16      247.39      8.42 o 
   2  -6   5      538.33      540.15     21.17 o 
   3  -6   5      344.65      314.47     12.36 o 
   4  -6   5      321.41      322.75     11.57 o 
   5  -6   5      243.40      233.71     11.18 o 
  -6  -5   5       86.23       23.28     57.74 o 
  -5  -5   5      181.39       59.45     53.27 o 
  -4  -5   5      211.77      202.54     13.42 o 
  -3  -5   5     1406.55     1566.02     63.39 o 
  -2  -5   5      854.76      952.60     35.91 o 
  -1  -5   5     2622.41     2646.98     55.24 o 
   0  -5   5      612.56      629.16     19.17 o 
   1  -5   5     2514.57     2631.07     51.16 o 
   2  -5   5     1701.80     1790.26     43.93 o 
   3  -5   5     3033.19     2982.49     59.97 o 
   4  -5   5     1265.09     1210.78     46.43 o 
   5  -5   5     1329.72     1423.58     52.08 o 
   6  -5   5      630.74      643.27     33.27 o 
  -7  -4   5      192.82      104.30     72.60 o 
  -6  -4   5      483.20      426.13     18.68 o 
  -5  -4   5      822.95      728.76     25.78 o 
  -4  -4   5     1450.21     1171.32     54.45 o 
  -3  -4   5     2048.60     2268.60     72.34 o 
  -2  -4   5     4052.54     4388.71     81.15 o 
  -1  -4   5     6397.37     6382.96     78.65 o 
   0  -4   5     7663.50     7197.86    245.15 o 
   1  -4   5     4946.20     5044.73     61.95 o 
   2  -4   5     5604.22     5607.25     66.02 o 
   3  -4   5     2636.12     2778.24     51.16 o 
   4  -4   5     2652.92     2652.90     56.29 o 
   5  -4   5     1131.68     1400.69     47.61 o 
   6  -4   5      427.94      429.55     18.94 o 
   7  -4   5      341.76      345.11     16.05 o 
  -7  -3   5      316.42      330.77     18.68 o 
  -6  -3   5      805.78      984.30     41.56 o 
  -5  -3   5     1228.78     1187.24     46.16 o 
  -4  -3   5     2562.25     2595.16     82.59 o 
  -3  -3   5     2253.25     2433.92     67.60 o 
  -2  -3   5     5884.60     5698.65     93.38 o 
  -1  -3   5     3211.02     3122.43     56.69 o 
   0  -3   5     6005.54     5651.78     44.98 o 
   1  -3   5     2171.52     2141.15     38.93 o 
   2  -3   5     2608.87     2549.13     42.09 o 
   3  -3   5      462.36      486.23     20.39 o 
   4  -3   5     1105.91     1123.05     35.38 o 
   5  -3   5      151.01      167.95      7.50 o 
   6  -3   5      341.21      344.32     13.55 o 
   7  -3   5       27.49       -8.81     32.09 o 
  -7  -2   5      246.35      270.80     16.05 o 
  -6  -2   5      403.04      417.05     17.76 o 
  -5  -2   5      953.14     1009.42     37.48 o 
  -4  -2   5      939.27      960.36     40.25 o 
  -3  -2   5      421.40      450.59     18.68 o 
  -2  -2   5      209.87      198.07      8.81 o 
  -1  -2   5       29.30       19.86     28.15 o 
   0  -2   5      403.21      438.49     12.42 o 
   1  -2   5      207.27      186.89      8.55 o 
   2  -2   5       40.36       33.67      3.95 o 
   3  -2   5       96.74       90.09      4.60 o 
   4  -2   5       16.88       22.23      4.73 o 
   5  -2   5       45.31       48.40      5.92 o 
   6  -2   5       24.25       31.96     23.94 o 
   7  -2   5       28.12       39.46     32.88 o 
  -7  -1   5       82.30       70.76     13.28 o 
  -6  -1   5       12.80       18.28      9.86 o 
  -5  -1   5       29.98      -16.70     28.01 o 
  -4  -1   5       15.41       44.32     24.20 o 
  -3  -1   5      771.99      774.13     32.35 o 
  -2  -1   5      153.62      176.90      8.81 o 
  -1  -1   5       98.38       80.10      7.76 o 
   0  -1   5     1107.78     1006.55     36.69 o 
   1  -1   5      121.91      114.29      4.73 o 
   2  -1   5       48.68       52.48      4.21 o 
   3  -1   5      130.52      109.03      4.34 o 
   4  -1   5       22.32       20.65     15.91 o 
   5  -1   5      442.30      463.61     19.20 o 
   6  -1   5      368.86      384.30     13.42 o 
   7  -1   5      339.35      377.86     12.89 o 
   8  -1   5      152.28      143.49     11.84 o 
  -7   0   5       82.46       69.05     12.10 o 
  -6   0   5      116.92      108.11      9.60 o 
  -5   0   5      103.15      133.76      7.89 o 
  -4   0   5       48.23       53.66      6.44 o 
  -3   0   5      378.43      418.50     18.81 o 
  -2   0   5      572.78      613.15     21.96 o 
  -1   0   5     2887.76     3110.07     55.24 o 
   0   0   5     1674.22     1444.65     64.38 o 
   1   0   5     2793.93     2004.24     39.19 o 
   2   0   5     9036.49     7234.16     62.47 o 
   3   0   5     4134.41     3735.05     46.69 o 
   4   0   5     4306.65     4042.55     53.00 o 
   5   0   5     1496.23     1490.39     38.67 o 
   6   0   5      963.05     1030.99     39.59 o 
   7   0   5      738.44      706.27     39.32 o 
   8   0   5      404.20      399.56     18.41 o 
  -7   1   5      194.69      169.40     12.89 o 
  -6   1   5      716.14      713.89     28.80 o 
  -5   1   5      843.78      856.86     34.20 o 
  -4   1   5     2857.59     2956.45     54.84 o 
  -3   1   5     2923.47     3158.86     51.42 o 
  -2   1   5    11307.28    11120.46     86.28 o 
  -1   1   5    10468.85    10289.90     81.28 o 
   0   1   5    16611.27    15158.84    118.24 o 
   1   1   5    11759.35     8626.83     91.80 o 
   2   1   5    11055.28     7169.18     76.81 o 
   3   1   5     7530.92     6431.35     64.71 o 
   4   1   5     7508.34     6657.96     68.39 o 
   5   1   5     3052.10     2855.57     51.82 o 
   6   1   5     1771.61     1641.11     48.79 o 
   7   1   5      583.34      706.66     30.64 o 
   8   1   5      323.35      278.56     16.57 o 
  -7   2   5      607.03      608.15     23.81 o 
  -6   2   5      980.28     1019.42     42.22 o 
  -5   2   5     3197.37     3230.93     66.81 o 
  -4   2   5     3405.56     3602.48     58.26 o 
  -3   2   5     6143.53     6479.62     68.92 o 
  -2   2   5     8118.49     8561.46     71.68 o 
  -1   2   5    11316.17    11211.73     76.68 o 
   0   2   5    10803.08    11060.42     55.75 o 
   1   2   5    10743.20    11037.60     93.25 o 
   2   2   5     3746.53     3474.90     75.23 o 
   3   2   5     5504.09     4440.40     73.52 o 
   4   2   5     1875.77     2128.27     43.53 o 
   5   2   5     1172.06     1076.63     35.25 o 
   6   2   5      448.89      377.07     16.05 o 
   7   2   5      173.94      174.00      8.81 o 
   8   2   5       72.82       49.45     10.65 o 
  -7   3   5      312.33      304.86     13.55 o 
  -6   3   5      550.08      669.04     27.75 o 
  -5   3   5     1082.18     1070.31     40.77 o 
  -4   3   5     1438.75     1413.06     39.32 o 
  -3   3   5     2958.80     2896.08     48.27 o 
  -2   3   5      564.99      702.45     23.94 o 
  -1   3   5     3630.64     3749.39     44.45 o 
   0   3   5      753.01      924.83     92.33 o 
   1   3   5     3598.68     3771.35     49.71 o 
   2   3   5      180.95      158.75      7.37 o 
   3   3   5      183.72      204.51     10.39 o 
   4   3   5      249.21      292.37     10.39 o 
   5   3   5      159.74      153.88      6.97 o 
   6   3   5        7.59       27.88     22.23 o 
   7   3   5       33.17       32.88      7.76 o 
   8   3   5        9.29       -4.34     34.72 o 
  -7   4   5      113.99       98.38     12.23 o 
  -6   4   5      200.90      196.10     10.92 o 
  -5   4   5       62.23       25.51     26.44 o 
  -4   4   5      158.57      152.56      7.10 o 
  -3   4   5       24.01       25.91     16.31 o 
  -2   4   5       20.59       21.70      3.95 o 
  -1   4   5      639.85      649.05     21.96 o 
   0   4   5      125.22      148.76      4.49 o 
   1   4   5      839.08      890.79     24.99 o 
   2   4   5      747.92      790.70     27.62 o 
   3   4   5      141.84      160.06      6.97 o 
   4   4   5       72.67       81.28     10.92 o 
   5   4   5       15.33       31.30     36.30 o 
   6   4   5       68.53       54.58      8.55 o 
   7   4   5       59.02       55.11      8.55 o 
   8   4   5       38.25        1.45     34.85 o 
  -6   5   5       31.64       52.21     32.49 o 
  -5   5   5       15.34       -3.42     26.44 o 
  -4   5   5       56.53       38.14     23.67 o 
  -3   5   5       12.85       -6.58     16.83 o 
  -2   5   5      258.13      287.77     12.76 o 
  -1   5   5       66.38       70.50      4.08 o 
   0   5   5      275.98      259.78      9.30 o 
   1   5   5      126.86      129.02      6.31 o 
   2   5   5      551.04      591.58     23.02 o 
   3   5   5      549.74      616.70     25.78 o 
   4   5   5     1099.08     1286.27     45.90 o 
   5   5   5      485.42      490.31     21.70 o 
   6   5   5      467.22      459.01     17.62 o 
   7   5   5      256.00      241.60     12.36 o 
   8   5   5      213.16      220.43     12.76 o 
  -6   6   5      105.44      107.58     11.97 o 
  -5   6   5      241.99      246.07     11.05 o 
  -4   6   5      338.99      335.11     15.65 o 
  -3   6   5      827.61      837.39     34.72 o 
  -2   6   5     1699.32     1647.16     40.51 o 
  -1   6   5     2399.14     2344.88     43.80 o 
   0   6   5     2481.34     2527.19     31.33 o 
   1   6   5     3757.91     3881.43     54.84 o 
   2   6   5     2096.04     2346.85     45.11 o 
   3   6   5     3570.47     3702.04     59.97 o 
   4   6   5     1486.61     1624.94     49.06 o 
   5   6   5     1378.80     1591.53     61.29 o 
   6   6   5      525.02      524.77     18.54 o 
   7   6   5      360.12      286.58     20.25 o 
  -5   7   5      643.38      641.29     26.70 o 
  -4   7   5      915.33      818.85     37.22 o 
  -3   7   5     1404.24     1416.08     46.95 o 
  -2   7   5     1730.89     1631.25     47.87 o 
  -1   7   5     3453.32     3621.68     58.53 o 
   0   7   5     3340.43     3374.97     50.24 o 
   1   7   5     3422.94     3463.59     57.61 o 
   2   7   5     1684.70     1644.01     44.59 o 
   3   7   5     1746.46     1953.21     51.16 o 
   4   7   5      812.64      907.62     38.80 o 
   5   7   5      581.62      618.02     24.86 o 
   6   7   5      201.05      210.17     12.63 o 
   7   7   5       89.94       36.04     60.10 o 
  -4   8   5      730.03      746.77     31.17 o 
  -3   8   5      776.24      733.23     30.51 o 
  -2   8   5      789.86      753.35     32.22 o 
  -1   8   5      418.76      396.53     17.36 o 
   0   8   5      845.14      821.30     26.42 o 
   1   8   5      264.62      286.98     13.15 o 
   2   8   5      715.12      711.53     32.49 o 
   3   8   5       28.91       32.22     25.25 o 
   4   8   5      157.20      167.16      8.94 o 
   5   8   5       30.47       13.68     30.91 o 
   6   8   5       61.31       61.16     11.05 o 
  -3   9   5       52.02       44.98     34.46 o 
  -2   9   5      131.22      120.21      9.47 o 
  -1   9   5       16.04       19.86      7.10 o 
   0   9   5       25.88       31.18     17.21 o 
   1   9   5        9.16       30.12     24.46 o 
   2   9   5       13.23       32.62     24.07 o 
   3   9   5        3.83       24.73     24.59 o 
   4   9   5        3.64       41.82     28.93 o 
   5   9   5        2.51       10.39     34.20 o 
  -2  10   5        3.69       -6.31     34.33 o 
  -1  10   5       18.92      -33.93     33.93 o 
   0  10   5        4.30       -9.17     21.09 o 
   1  10   5       54.24       55.11      9.34 o 
   2  10   5        5.32      -31.70     31.70 o 
   3  10   5       73.59       69.44      9.86 o 
   4  10   5       22.61       58.00     35.51 o 
  -1  -9   6      143.75      157.56     13.15 o 
   0  -9   6      218.33      216.86      9.48 o 
  -4  -8   6       65.46       83.25     53.00 o 
  -3  -8   6      104.59       64.05     49.98 o 
  -2  -8   6       68.83       85.49     11.71 o 
  -1  -8   6      106.43       85.09     11.18 o 
   0  -8   6       83.39       75.15     35.91 o 
   1  -8   6       14.74       14.86     33.54 o 
   2  -8   6       20.55       63.66     35.91 o 
   3  -8   6       21.08       29.86     35.91 o 
  -5  -7   6       64.07       -5.66     58.92 o 
  -4  -7   6       10.27      -70.89     70.89 o 
  -3  -7   6      115.11      124.55     11.97 o 
  -2  -7   6        7.84        3.16     31.83 o 
  -1  -7   6      151.41      165.98     10.65 o 
   0  -7   6       20.32       29.36     20.38 o 
   1  -7   6      269.59      283.69     13.02 o 
   2  -7   6       51.57       49.71      8.55 o 
   3  -7   6      254.32      257.91     11.18 o 
   4  -7   6       31.91        0.00     35.91 o 
  -6  -6   6       31.73       49.45     54.58 o 
  -5  -6   6       97.69       83.91     15.78 o 
  -4  -6   6      176.48      157.43     14.60 o 
  -3  -6   6      195.47      185.84     13.02 o 
  -2  -6   6      440.54      447.56     23.02 o 
  -1  -6   6      738.12      878.69     29.07 o 
   0  -6   6     1044.35     1093.19     49.12 o 
   1  -6   6     1035.89     1131.47     44.06 o 
   2  -6   6     1140.07     1230.51     47.48 o 
   3  -6   6      793.52      802.67     32.75 o 
   4  -6   6      819.35      838.31     33.01 o 
   5  -6   6      479.97      487.94     21.96 o 
  -6  -5   6      273.20      213.59     18.94 o 
  -5  -5   6      297.15      244.10     15.26 o 
  -4  -5   6     1261.48     1174.35     39.32 o 
  -3  -5   6     1006.44      968.78     42.22 o 
  -2  -5   6     2337.39     2600.16     69.97 o 
  -1  -5   6     1522.79     1526.82     49.06 o 
   0  -5   6     2747.17     2670.12     40.25 o 
   1  -5   6     3464.50     3424.01     61.95 o 
   2  -5   6     3445.63     3378.89     65.10 o 
   3  -5   6     2193.84     2142.86     57.87 o 
   4  -5   6     1781.07     1872.46     55.50 o 
   5  -5   6      660.55      646.16     26.57 o 
   6  -5   6      584.15      522.40     25.25 o 
  -7  -4   6      199.64      189.92     21.44 o 
  -6  -4   6      436.77      382.46     21.70 o 
  -5  -4   6      780.70      804.38     24.86 o 
  -4  -4   6     1130.11     1118.58     45.37 o 
  -3  -4   6     2655.45     2782.05     76.81 o 
  -2  -4   6     3385.91     3633.91     83.52 o 
  -1  -4   6     4137.65     4010.46     70.23 o 
   0  -4   6     2863.18     2940.00     38.63 o 
   1  -4   6     1998.28     1950.84     44.45 o 
   2  -4   6     1153.02     1254.57     37.61 o 
   3  -4   6     1325.70     1339.14     39.98 o 
   4  -4   6      588.88      632.61     23.28 o 
   5  -4   6      371.25      391.01     16.18 o 
   6  -4   6      158.32      150.06     10.52 o 
  -7  -3   6      278.00      260.02     19.33 o 
  -6  -3   6      305.74      262.91     16.70 o 
  -5  -3   6      704.08      637.87     25.78 o 
  -4  -3   6      436.10      426.65     15.26 o 
  -3  -3   6     1176.27     1198.81     51.82 o 
  -2  -3   6      310.49      361.55     15.39 o 
  -1  -3   6      844.49      778.73     34.06 o 
   0  -3   6      422.93      364.39     11.62 o 
   1  -3   6      374.54      360.63     14.99 o 
   2  -3   6       38.96       19.20     17.62 o 
   3  -3   6      210.92      212.54      8.68 o 
   4  -3   6       25.41       30.25      5.39 o 
   5  -3   6      180.03      172.82      8.15 o 
   6  -3   6        8.25       29.59     26.83 o 
   7  -3   6       27.72      -15.65     36.17 o 
  -7  -2   6       84.90       54.19     54.19 o 
  -6  -2   6      150.25      133.89     13.42 o 
  -5  -2   6       78.14       64.45     43.40 o 
  -4  -2   6       59.15       64.58      9.86 o 
  -3  -2   6       38.93       32.88     31.04 o 
  -2  -2   6       52.79       33.41     23.02 o 
  -1  -2   6       17.90       -7.37     24.20 o 
   0  -2   6       33.81       40.11      3.90 o 
   1  -2   6       83.02       80.49      5.13 o 
   2  -2   6       85.55       81.94      4.60 o 
   3  -2   6       26.41       25.51     14.99 o 
   4  -2   6      126.89      135.07      5.66 o 
   5  -2   6       72.95       77.33      6.84 o 
   6  -2   6      195.60      226.74     10.78 o 
   7  -2   6      110.03      101.01     10.26 o 
  -7  -1   6       10.31      -26.17     49.98 o 
  -6  -1   6      117.03      104.69     11.57 o 
  -5  -1   6       33.27       55.50     33.93 o 
  -4  -1   6      921.38      875.53     33.27 o 
  -3  -1   6       30.68       40.38     26.96 o 
  -2  -1   6      764.08      857.78     32.62 o 
  -1  -1   6       61.26       78.78      7.10 o 
   0  -1   6     1694.58     1705.60     53.59 o 
   1  -1   6      989.08      798.86     29.72 o 
   2  -1   6     2749.02     2328.97     40.77 o 
   3  -1   6     1300.08     1150.94     32.35 o 
   4  -1   6     3140.26     3005.77     50.64 o 
   5  -1   6     1146.87     1184.74     38.40 o 
   6  -1   6     1241.15     1170.01     46.69 o 
   7  -1   6      480.40      506.22     21.83 o 
  -7   0   6      177.97      184.92     14.07 o 
  -6   0   6      166.31      165.45     10.92 o 
  -5   0   6      681.32      646.42     29.59 o 
  -4   0   6      687.80      704.29     27.75 o 
  -3   0   6     4285.81     4297.30     71.42 o 
  -2   0   6     4594.98     4663.06     73.52 o 
  -1   0   6     9870.57     9372.68    105.61 o 
   0   0   6     8590.03     6943.07     59.17 o 
   1   0   6    12288.08     8484.00     90.62 o 
   2   0   6     8690.41     6510.00     68.26 o 
   3   0   6     7206.79     8206.22     74.31 o 
   4   0   6     3776.51     3429.66     52.61 o 
   5   0   6     2211.39     2166.54     48.66 o 
   6   0   6     1531.34     1487.10     50.64 o 
   7   0   6      850.27      874.87     34.46 o 
   8   0   6      348.92      341.30     16.05 o 
  -7   1   6      456.33      468.48     18.68 o 
  -6   1   6      883.11      853.44     35.91 o 
  -5   1   6     2075.63     2154.57     61.29 o 
  -4   1   6     2910.87     3121.64     62.34 o 
  -3   1   6     6390.23     6604.17     79.44 o 
  -2   1   6     6830.46     6885.76     78.39 o 
  -1   1   6    10000.08     9537.47     91.54 o 
   0   1   6    11743.20    11533.32    323.21 o 
   1   1   6     9288.60     7318.99     88.51 o 
   2   1   6     6656.18     4807.73     72.07 o 
   3   1   6     7721.52     6062.70     70.63 o 
   4   1   6     2029.95     1826.56     41.82 o 
   5   1   6     2264.97     2091.83     47.08 o 
   6   1   6      233.84      230.82      9.21 o 
   7   1   6      270.75      280.14     12.49 o 
   8   1   6       72.46       69.05     10.92 o 
  -7   2   6      499.37      500.44     20.52 o 
  -6   2   6      860.25      842.92     39.46 o 
  -5   2   6     1161.07     1080.44     45.11 o 
  -4   2   6     2046.52     2147.86     50.64 o 
  -3   2   6     2036.31     1935.46     44.06 o 
  -2   2   6     3951.12     4113.44     57.21 o 
  -1   2   6     2277.61     2341.33     43.53 o 
   0   2   6     3394.28     3777.13     39.38 o 
   1   2   6      349.31      418.63     16.18 o 
   2   2   6     2073.30     1850.63     55.37 o 
   3   2   6       37.22       61.42      7.76 o 
   4   2   6      331.62      342.74     16.31 o 
   5   2   6       11.21       -0.79     21.04 o 
   6   2   6      159.36      159.01      7.76 o 
   7   2   6        5.64       20.12     25.78 o 
   8   2   6       35.05       43.53     34.85 o 
  -7   3   6       84.35       30.64     44.06 o 
  -6   3   6      245.89      242.92     10.52 o 
  -5   3   6      210.32      215.17      8.94 o 
  -4   3   6      434.42      422.97     16.31 o 
  -3   3   6       22.01       29.72     17.23 o 
  -2   3   6       83.15       91.01      4.73 o 
  -1   3   6       17.26        1.71     14.99 o 
   0   3   6      182.40      166.50      4.86 o 
   1   3   6      147.75      131.78      6.05 o 
   2   3   6      292.58      388.77     18.02 o 
   3   3   6      186.98      189.39     11.57 o 
   4   3   6       36.23       47.74     33.54 o 
   5   3   6       12.54      -23.41     23.41 o 
   6   3   6       48.24       42.88      7.63 o 
   7   3   6       35.30       17.23     30.78 o 
   8   3   6       44.79       43.80     10.65 o 
  -6   4   6       11.02        9.34     35.64 o 
  -5   4   6       32.09       37.75     27.88 o 
  -4   4   6       25.15       40.25     22.10 o 
  -3   4   6       78.82       78.65      5.26 o 
  -2   4   6      174.59      196.62      6.44 o 
  -1   4   6       78.62       73.91      4.21 o 
   0   4   6       17.14       10.29      9.86 o 
   1   4   6     1173.35     1204.33     32.09 o 
   2   4   6      181.21      203.86      9.73 o 
   3   4   6      617.20      649.05     24.59 o 
   4   4   6      208.70      201.49     12.63 o 
   5   4   6      460.26      463.74     19.60 o 
   6   4   6      289.41      285.40     11.71 o 
   7   4   6      315.80      292.63     14.73 o 
   8   4   6      101.38       92.99     11.97 o 
  -6   5   6       70.70       85.62     11.05 o 
  -5   5   6      305.76      285.93     10.00 o 
  -4   5   6      203.30      231.61      8.55 o 
  -3   5   6     1016.89      986.93     35.64 o 
  -2   5   6      959.69      913.28     31.04 o 
  -1   5   6     1808.38     1703.32     37.35 o 
   0   5   6     1963.36     1850.10     26.69 o 
   1   5   6     2572.48     2889.64     47.22 o 
   2   5   6     2995.12     3076.79     51.03 o 
   3   5   6     4192.07     4375.43     70.63 o 
   4   5   6     1950.27     1945.85     61.55 o 
   5   5   6     1720.05     1840.37     63.52 o 
   6   5   6      639.24      582.11     26.96 o 
   7   5   6      430.71      377.86     15.26 o 
  -5   6   6      478.42      431.91     22.49 o 
  -4   6   6     1334.94     1330.07     50.11 o 
  -3   6   6     1721.63     1659.39     49.19 o 
  -2   6   6     3417.95     3265.00     57.34 o 
  -1   6   6     3348.41     3172.93     53.66 o 
   0   6   6     5098.90     4944.95     44.77 o 
   1   6   6     3312.23     3245.40     52.61 o 
   2   6   6     3930.79     3899.06     59.05 o 
   3   6   6     1716.35     1806.43     47.22 o 
   4   6   6     1748.89     1910.20     58.66 o 
   5   6   6      724.45      779.92     30.91 o 
   6   6   6      518.45      462.95     22.36 o 
   7   6   6      117.51       94.69     81.02 o 
  -5   7   6      447.96      409.29     18.15 o 
  -4   7   6      905.50      908.28     32.88 o 
  -3   7   6      827.34      799.91     32.49 o 
  -2   7   6     1750.04     1767.24     50.24 o 
  -1   7   6     1646.78     1645.59     45.90 o 
   0   7   6     1347.71     1345.50     27.75 o 
   1   7   6      949.43      939.71     34.33 o 
   2   7   6      664.20      719.02     30.38 o 
   3   7   6      318.85      358.92     15.12 o 
   4   7   6      237.21      254.62      9.34 o 
   5   7   6       67.37       43.27     33.80 o 
   6   7   6       48.01       48.01     12.63 o 
   7   7   6       27.15      -67.60     67.60 o 
  -3   8   6      249.13      225.69     10.65 o 
  -2   8   6        9.63       24.86     25.91 o 
  -1   8   6      185.75      186.50      7.63 o 
   0   8   6        7.60        9.92     15.04 o 
   1   8   6      181.77      189.78      7.89 o 
   2   8   6       32.94       29.86     22.88 o 
   3   8   6       19.49       16.44      7.23 o 
   4   8   6        7.69       13.42     27.62 o 
   5   8   6       13.47       22.62      9.73 o 
   6   8   6        1.84        7.10     38.27 o 
  -3   9   6       14.31      -15.39     32.62 o 
  -2   9   6       17.97        0.00     31.17 o 
  -1   9   6       19.87      -19.47     26.57 o 
   0   9   6        4.46       21.24     17.11 o 
   1   9   6        7.67       41.82     24.73 o 
   2   9   6       15.55       -5.92     26.30 o 
   3   9   6       25.97       51.95     28.28 o 
   4   9   6        8.24       52.74     29.99 o 
   5   9   6       38.56       63.39     36.43 o 
  -2  10   6      103.53       30.51     38.40 o 
  -1  10   6       61.56       46.30     35.91 o 
   0  10   6      224.08      230.64      7.81 o 
   1  10   6       82.58       89.96     10.00 o 
   2  10   6      272.73      267.25     12.36 o 
   3  10   6      121.85      128.10     11.44 o 
   4  10   6      223.70      243.31     13.02 o 
  -3  -8   7       16.94      -27.88     49.85 o 
  -2  -8   7       33.67       51.42     12.76 o 
  -1  -8   7       49.49       29.46     38.80 o 
   0  -8   7       33.26       24.30     10.71 o 
   1  -8   7       17.68        6.18     11.05 o 
   2  -8   7      118.21      117.97     11.84 o 
  -4  -7   7      117.16      136.12     16.83 o 
  -3  -7   7       58.84       39.72     49.71 o 
  -2  -7   7      272.75      305.39     14.07 o 
  -1  -7   7      144.50      162.30     10.65 o 
   0  -7   7      656.62      673.18     19.38 o 
   1  -7   7      282.97      303.02     11.18 o 
   2  -7   7      473.28      476.89     21.04 o 
   3  -7   7      210.31      212.14     11.71 o 
   4  -7   7      457.99      467.29     20.39 o 
  -5  -6   7      254.06      224.24     17.23 o 
  -4  -6   7      319.66      285.66     16.97 o 
  -3  -6   7      702.22      780.57     35.64 o 
  -2  -6   7      866.18      915.12     36.83 o 
  -1  -6   7     1159.03     1121.48     51.82 o 
   0  -6   7     1328.18     1343.48     38.05 o 
   1  -6   7     1763.83     1778.16     58.40 o 
   2  -6   7     1251.27     1283.11     52.74 o 
   3  -6   7     1395.90     1453.57     54.45 o 
   4  -6   7      618.17      626.96     28.67 o 
   5  -6   7      526.67      530.55     22.23 o 
  -6  -5   7      173.39      180.71     17.62 o 
  -5  -5   7      504.81      411.13     17.76 o 
  -4  -5   7      622.44      697.32     24.99 o 
  -3  -5   7     1500.50     1572.20     66.42 o 
  -2  -5   7     1111.24     1075.84     49.85 o 
  -1  -5   7     2420.98     2448.91     67.73 o 
   0  -5   7     1812.87     1719.91     95.09 o 
   1  -5   7     2500.46     2540.58     62.34 o 
   2  -5   7     1237.76     1143.31     46.16 o 
   3  -5   7     1147.35     1168.30     44.06 o 
   4  -5   7      363.76      439.02     16.83 o 
   5  -5   7      345.82      350.77     18.41 o 
  -6  -4   7      383.90      279.22     19.99 o 
  -5  -4   7      343.74      329.59     14.86 o 
  -4  -4   7      720.78      733.23     30.64 o 
  -3  -4   7      890.08      762.29     35.77 o 
  -2  -4   7      887.38      843.97     37.22 o 
  -1  -4   7      690.37      703.77     29.72 o 
   0  -4   7      138.05      122.10      4.92 o 
   1  -4   7      125.83      113.24      6.31 o 
   2  -4   7      434.77      431.91     14.86 o 
   3  -4   7      107.30       99.43      6.97 o 
   4  -4   7      230.43      228.06      8.55 o 
   5  -4   7       32.10       27.75      8.15 o 
   6  -4   7       55.66       54.05     10.00 o 
  -7  -3   7       57.21       95.88     63.66 o 
  -6  -3   7      109.28       48.27     61.68 o 
  -5  -3   7       99.16      120.87     14.34 o 
  -4  -3   7      116.21       89.96     11.44 o 
  -3  -3   7       14.17       20.39     29.72 o 
  -2  -3   7      188.44      193.34     10.26 o 
  -1  -3   7       32.60       23.67     28.15 o 
   0  -3   7      301.80      313.37      8.41 o 
   1  -3   7       75.77       80.75      5.52 o 
   2  -3   7       18.83       13.42     18.28 o 
   3  -3   7       64.33       58.92      5.52 o 
   4  -3   7      147.25      143.09      7.89 o 
   5  -3   7       26.95       36.30      7.37 o 
   6  -3   7       65.02       18.54     33.54 o 
   7  -3   7       72.53        3.29     38.40 o 
  -7  -2   7       57.57       63.13     17.10 o 
  -6  -2   7       16.50       14.73     47.74 o 
  -5  -2   7      147.88      138.75     12.76 o 
  -4  -2   7       16.07      -24.59     39.32 o 
  -3  -2   7      287.88      273.43     12.63 o 
  -2  -2   7       17.84       25.12     24.33 o 
  -1  -2   7      355.18      359.45     17.10 o 
   0  -2   7       66.51      108.95     29.99 o 
   1  -2   7     2038.58     1760.40     42.48 o 
   2  -2   7      152.68      151.91      5.92 o 
   3  -2   7     1893.67     1786.31     41.43 o 
   4  -2   7      465.79      453.48     18.41 o 
   5  -2   7     1142.42     1161.19     43.40 o 
   6  -2   7      558.38      593.68     24.20 o 
   7  -2   7      300.26      293.42     12.49 o 
  -7  -1   7      101.82      119.42     15.78 o 
  -6  -1   7      203.03      189.92     13.81 o 
  -5  -1   7      427.94      404.56     18.81 o 
  -4  -1   7      734.90      864.35     35.91 o 
  -3  -1   7     1318.58     1329.94     56.03 o 
  -2  -1   7     1731.37     1672.15     53.27 o 
  -1  -1   7     3833.87     3626.02     65.23 o 
   0  -1   7     5428.65     5056.15    221.81 o 
   1  -1   7     7428.63     5442.85     71.94 o 
   2  -1   7     5171.86     4294.80     59.71 o 
   3  -1   7     6111.40     5151.27     65.50 o 
   4  -1   7     2356.80     2191.13     46.43 o 
   5  -1   7     2502.30     2334.49     56.82 o 
   6  -1   7      979.11     1007.71     40.11 o 
   7  -1   7      705.33      658.13     27.75 o 
  -7   0   7      215.17      204.12     15.91 o 
  -6   0   7      662.68      754.27     27.09 o 
  -5   0   7      908.57      855.80     39.06 o 
  -4   0   7     3294.12     3278.54     73.78 o 
  -3   0   7     5125.87     5163.37     85.49 o 
  -2   0   7     7399.09     7560.20    100.22 o 
  -1   0   7     7157.28     6332.32     89.04 o 
   0   0   7     7632.67     6497.62    434.22 o 
   1   0   7     5975.64     5496.24     83.91 o 
   2   0   7     9651.14     6739.77     77.20 o 
   3   0   7     2738.92     2206.78     44.72 o 
   4   0   7     3572.58     3051.41     53.66 o 
   5   0   7     1077.90     1028.49     36.69 o 
   6   0   7     1079.82     1052.03     41.17 o 
   7   0   7      278.57      254.89     12.89 o 
   8   0   7      187.04      225.69     12.49 o 
  -7   1   7      365.71      391.93     19.47 o 
  -6   1   7      834.85      756.64     40.25 o 
  -5   1   7     1037.35     1063.48     43.27 o 
  -4   1   7     1682.69     1553.26     51.56 o 
  -3   1   7     1797.55     1911.13     50.90 o 
  -2   1   7     4835.02     4978.71     75.36 o 
  -1   1   7     3926.61     4188.67     69.44 o 
   0   1   7     4125.82     4415.86     53.69 o 
   1   1   7     1684.84     1532.48     46.69 o 
   2   1   7     1954.57     1766.98     53.79 o 
   3   1   7      755.25      693.77     27.09 o 
   4   1   7      388.46      319.99     13.28 o 
   5   1   7       37.04      -15.39     21.04 o 
   6   1   7        9.65      -24.99     24.99 o 
   7   1   7       65.76       59.84      9.47 o 
   8   1   7       27.05        3.16     36.43 o 
  -7   2   7      218.99      243.31     14.47 o 
  -6   2   7      207.55      203.07     12.23 o 
  -5   2   7      506.97      500.70     21.04 o 
  -4   2   7      290.57      289.48      9.60 o 
  -3   2   7      317.56      341.03     15.39 o 
  -2   2   7       79.25       91.54      5.92 o 
  -1   2   7       88.23       77.99      5.92 o 
   0   2   7       57.49       75.45     13.02 o 
   1   2   7       34.13       50.64     28.01 o 
   2   2   7     1052.04      947.74     38.27 o 
   3   2   7       62.64       76.94      9.21 o 
   4   2   7       42.37       28.80     23.02 o 
   5   2   7       96.58       88.91      6.71 o 
   6   2   7        6.23       37.22     24.33 o 
   7   2   7       10.61      -28.54     28.54 o 
   8   2   7        8.95      -32.09     37.48 o 
  -6   3   7       43.16       52.48     37.75 o 
  -5   3   7       61.13       53.00      8.15 o 
  -4   3   7       12.23       20.78     22.49 o 
  -3   3   7       13.05       14.60      5.13 o 
  -2   3   7       45.72       52.74      5.13 o 
  -1   3   7       45.22       48.79      4.87 o 
   0   3   7       20.86       20.19     20.58 o 
   1   3   7       24.64      -14.86     22.75 o 
   2   3   7       47.19       52.87      7.76 o 
   3   3   7      178.94      175.84     10.00 o 
   4   3   7      149.98      196.49     11.71 o 
   5   3   7      328.16      300.66     13.81 o 
   6   3   7      345.10      331.17     14.34 o 
   7   3   7      184.70      177.16     10.92 o 
   8   3   7      116.18      116.00     12.10 o 
  -6   4   7       95.05       84.44     11.18 o 
  -5   4   7       27.17       43.53     30.12 o 
  -4   4   7      515.10      455.59     21.44 o 
  -3   4   7      280.50      274.22     11.84 o 
  -2   4   7      918.71      883.55     32.75 o 
  -1   4   7      901.56      926.04     30.12 o 
   0   4   7     3077.77     3223.28    132.70 o 
   1   4   7     1685.32     1678.60     42.22 o 
   2   4   7     4092.52     4277.84     69.97 o 
   3   4   7     1171.68     1225.64     48.14 o 
   4   4   7     2388.36     2391.96     87.86 o 
   5   4   7     1122.55      972.46     38.93 o 
   6   4   7     1086.41      929.32     47.08 o 
   7   4   7      403.59      350.63     13.94 o 
   8   4   7      257.13      237.79     13.94 o 
  -6   5   7      248.71      240.16     13.42 o 
  -5   5   7      567.15      583.95     24.07 o 
  -4   5   7      906.02      904.99     38.67 o 
  -3   5   7     1914.84     1828.40     52.35 o 
  -2   5   7     3186.88     2987.75     55.63 o 
  -1   5   7     3327.90     3246.98     53.92 o 
   0   5   7     4723.49     4759.99     44.72 o 
   1   5   7     4617.25     4657.93     63.66 o 
   2   5   7     6849.27     8941.95     92.85 o 
   3   5   7     3126.00     3288.14     68.39 o 
   4   5   7     2245.11     2366.58     70.23 o 
   5   5   7      858.10      780.18     32.75 o 
   6   5   7      506.41      402.06     20.78 o 
   7   5   7      319.74      270.14     16.44 o 
  -5   6   7      863.55      837.52     35.51 o 
  -4   6   7      925.61      840.81     34.85 o 
  -3   6   7     1995.58     2012.00     55.76 o 
  -2   6   7     1851.98     1839.45     49.45 o 
  -1   6   7     3304.23     3203.58     56.69 o 
   0   6   7     1339.11     1254.81     26.63 o 
   1   6   7     2405.16     2442.73     48.79 o 
   2   6   7      347.83      406.27     14.99 o 
   3   6   7     1571.67     1564.70     48.66 o 
   4   6   7      299.71      316.44     14.20 o 
   5   6   7      359.23      364.84     14.47 o 
   6   6   7       38.59       41.82     16.57 o 
   7   6   7       54.53       33.93     80.10 o 
  -5   7   7      197.13      180.97     12.63 o 
  -4   7   7      298.79      304.08     11.97 o 
  -3   7   7      256.42      257.78      9.21 o 
  -2   7   7      393.65      416.92     18.15 o 
  -1   7   7      151.31      144.80      7.23 o 
   0   7   7      211.70      218.93     15.91 o 
   1   7   7       23.08       14.20     20.39 o 
   2   7   7       20.11       -5.92     23.28 o 
   3   7   7        7.61        1.05     22.62 o 
   4   7   7        5.46        1.32     27.75 o 
   5   7   7        3.07       30.25     31.83 o 
   6   7   7       10.03       -4.73     49.45 o 
   7   7   7        1.60       -3.55     68.52 o 
  -4   8   7       20.21      -32.22     35.77 o 
  -3   8   7        5.12        1.71      8.94 o 
  -2   8   7        7.13        3.42     23.28 o 
  -1   8   7        4.87        6.18     21.70 o 
   0   8   7       12.93        9.09      6.08 o 
   1   8   7       28.08       28.67      6.84 o 
   2   8   7       12.37       13.81      6.84 o 
   3   8   7       23.34       15.12     26.44 o 
   4   8   7       40.67       44.19     28.67 o 
   5   8   7        5.16       -3.29     37.48 o 
   6   8   7       41.18       41.69     13.15 o 
  -3   9   7       48.62        6.44     36.83 o 
  -2   9   7       13.62       11.57     31.70 o 
  -1   9   7       36.33       28.67      8.81 o 
   0   9   7       63.12       61.78      5.71 o 
   1   9   7      208.07      227.27      9.60 o 
   2   9   7      220.45      237.00      9.86 o 
   3   9   7      191.90      205.44     10.92 o 
   4   9   7      134.52      126.13     11.71 o 
   5   9   7      189.65      208.33     13.68 o 
  -1  10   7      424.19      450.33     20.65 o 
   0  10   7      260.45      248.37      8.76 o 
   1  10   7      521.88      515.43     21.70 o 
   2  10   7      281.87      273.83     12.89 o 
   3  10   7      489.76      512.14     19.07 o 
   4  10   7      173.54      164.66     13.55 o 
  -2  -8   8       74.62       99.96     14.60 o 
  -1  -8   8      155.38      177.55     14.34 o 
   0  -8   8       95.83      111.43     18.87 o 
   1  -8   8      243.87      246.34     14.60 o 
  -4  -7   8      114.03       91.93     59.84 o 
  -3  -7   8      315.98      372.20     20.91 o 
  -2  -7   8      247.51      259.49     16.05 o 
  -1  -7   8      659.52      654.58     32.49 o 
   0  -7   8      575.71      572.77     15.85 o 
   1  -7   8      545.72      539.89     18.41 o 
   2  -7   8      523.93      505.56     25.25 o 
   3  -7   8      637.99      663.13     28.28 o 
  -5  -6   8      182.22      104.30     59.45 o 
  -4  -6   8      531.58      529.11     24.46 o 
  -3  -6   8      430.11      431.12     18.15 o 
  -2  -6   8     1042.21     1112.53     44.59 o 
  -1  -6   8      772.49      839.63     36.04 o 
   0  -6   8     1529.31     1481.49     69.05 o 
   1  -6   8      983.11     1026.39     41.56 o 
   2  -6   8     1053.80      994.16     39.46 o 
   3  -6   8      406.01      425.60     16.44 o 
   4  -6   8      347.10      352.48     14.99 o 
  -5  -5   8      258.09      238.18     16.31 o 
  -4  -5   8      602.42      576.72     26.57 o 
  -3  -5   8      386.02      369.57     15.78 o 
  -2  -5   8      909.57      986.54     37.75 o 
  -1  -5   8      417.90      402.32     16.44 o 
   0  -5   8      730.91      752.06     20.74 o 
   1  -5   8      262.53      239.63     11.18 o 
   2  -5   8      408.44      412.05     12.89 o 
   3  -5   8       68.26       77.99      8.55 o 
   4  -5   8      212.27      212.41     11.05 o 
   5  -5   8       13.16       43.01     35.12 o 
  -6  -4   8       78.58       81.81     54.05 o 
  -5  -4   8      108.93       20.39     49.85 o 
  -4  -4   8       85.44       68.65     39.06 o 
  -3  -4   8      237.98      234.76     11.71 o 
  -2  -4   8       16.07      -21.57     33.27 o 
  -1  -4   8       68.13       54.32     31.17 o 
   0  -4   8       28.26       19.66     16.74 o 
   1  -4   8      297.60      300.13     14.73 o 
   2  -4   8       11.09       20.52     23.41 o 
   3  -4   8      181.05      174.79      8.42 o 
   4  -4   8        8.95       33.41     25.38 o 
   5  -4   8       57.94       55.50      9.86 o 
   6  -4   8       20.84       26.17     35.12 o 
  -6  -3   8       39.23       36.83     58.92 o 
  -5  -3   8       67.54       68.13     43.53 o 
  -4  -3   8       12.07      -17.23     34.33 o 
  -3  -3   8      190.19      169.27     10.52 o 
  -2  -3   8      145.44      122.97      9.07 o 
  -1  -3   8      173.10      208.85      9.21 o 
   0  -3   8      110.11      103.28      5.30 o 
   1  -3   8       24.99       28.93     19.47 o 
   2  -3   8      314.37      337.61     14.34 o 
   3  -3   8      413.57      379.83     17.49 o 
   4  -3   8      503.94      483.86     19.99 o 
   5  -3   8      465.53      381.02     21.31 o 
   6  -3   8      285.40      293.95     13.15 o 
  -6  -2   8      133.75      112.06     16.97 o 
  -5  -2   8      158.75      142.17     14.20 o 
  -4  -2   8      404.51      354.05     13.94 o 
  -3  -2   8      272.71      259.10     13.28 o 
  -2  -2   8     1267.16     1280.48     50.37 o 
  -1  -2   8     1598.41     1696.35     53.00 o 
   0  -2   8     4238.65     4174.69    272.71 o 
   1  -2   8     2468.77     2162.59     52.74 o 
   2  -2   8     4000.56     3505.81     59.97 o 
   3  -2   8     1768.27     1672.02     43.80 o 
   4  -2   8     2378.08     2214.28     55.11 o 
   5  -2   8     1213.42     1180.27     46.82 o 
   6  -2   8      852.39      858.17     38.93 o 
   7  -2   8      299.40      287.37     13.94 o 
  -7  -1   8      163.70      137.04     18.15 o 
  -6  -1   8      423.67      407.06     17.62 o 
  -5  -1   8      805.42      884.61     35.25 o 
  -4  -1   8     1686.57     1562.20     68.52 o 
  -3  -1   8     2147.99     2218.36     72.60 o 
  -2  -1   8     4291.93     4008.75     78.39 o 
  -1  -1   8     5647.75     5207.95     81.02 o 
   0  -1   8     5927.65     5781.16    388.64 o 
   1  -1   8     6731.69     5136.01     80.49 o 
   2  -1   8     5056.56     3862.10     63.52 o 
   3  -1   8     3204.28     2843.74     54.32 o 
   4  -1   8     2666.09     2429.32     52.87 o 
   5  -1   8     1127.09     1125.29     45.11 o 
   6  -1   8      790.00      762.16     33.01 o 
   7  -1   8      323.97      326.30     14.60 o 
  -7   0   8      281.17      304.34     17.10 o 
  -6   0   8      470.87      457.56     22.23 o 
  -5   0   8     1406.28     1432.65     61.03 o 
  -4   0   8     1829.19     1802.88     68.00 o 
  -3   0   8     3228.71     3398.10     77.86 o 
  -2   0   8     1713.76     1924.01     60.10 o 
  -1   0   8     3714.82     3103.75     65.76 o 
   0   0   8     2004.35     1845.38     54.52 o 
   1   0   8     4983.67     4701.60     78.52 o 
   2   0   8      880.03      664.05     27.09 o 
   3   0   8     1682.11     1551.81     42.22 o 
   4   0   8      331.59      279.61     11.84 o 
   5   0   8      358.03      319.07     12.49 o 
   6   0   8       82.07       49.98     29.99 o 
   7   0   8       75.02       16.97     37.48 o 
  -7   1   8      186.44      180.97     15.52 o 
  -6   1   8      184.38      181.89     13.55 o 
  -5   1   8      349.56      330.25     17.62 o 
  -4   1   8      236.23      249.36     10.65 o 
  -3   1   8     1365.05     1414.90     50.50 o 
  -2   1   8      489.93      551.86     21.31 o 
  -1   1   8      376.63      441.38     19.47 o 
   0   1   8       23.73       27.40     16.85 o 
   1   1   8       20.99       39.85      6.58 o 
   2   1   8       14.95       78.52      7.89 o 
   3   1   8       18.24       11.71     21.83 o 
   4   1   8       87.78       81.02      6.31 o 
   5   1   8        7.61       13.15     22.75 o 
   6   1   8       17.90       26.30     25.12 o 
   7   1   8       32.23       42.61     34.20 o 
  -6   2   8      121.31      110.61     12.49 o 
  -5   2   8       11.51      -22.62     30.78 o 
  -4   2   8       52.59       62.34      8.15 o 
  -3   2   8      160.97      169.14      7.63 o 
  -2   2   8       38.22       16.44     22.62 o 
  -1   2   8      184.57      227.66      9.34 o 
   0   2   8       88.48       90.63     10.32 o 
   1   2   8      277.77      347.35     12.76 o 
   2   2   8      196.79      213.85      8.68 o 
   3   2   8       55.58        2.76     34.20 o 
   4   2   8      234.89      203.59      8.68 o 
   5   2   8      105.70       79.44      8.55 o 
   6   2   8       84.66       88.12      8.68 o 
   7   2   8       66.32       43.66     36.83 o 
   8   2   8      121.86      126.65     12.49 o 
  -6   3   8       44.76       38.93     11.57 o 
  -5   3   8      100.89       54.58     34.06 o 
  -4   3   8       89.31       36.69     28.28 o 
  -3   3   8      201.29      198.60      7.50 o 
  -2   3   8      310.89      343.14     14.34 o 
  -1   3   8     1087.23     1178.29     38.54 o 
   0   3   8      663.00      730.03     63.52 o 
   1   3   8     2020.13     2306.74     56.16 o 
   2   3   8     1401.21     1378.99     54.32 o 
   3   3   8     1554.27     1475.27     57.08 o 
   4   3   8     1850.37     1919.41     72.07 o 
   5   3   8     1205.91      984.56     40.25 o 
   6   3   8      885.12      769.26     30.78 o 
   7   3   8      395.95      349.58     14.47 o 
   8   3   8      183.96      166.50     13.55 o 
  -6   4   8      238.79      252.26     13.68 o 
  -5   4   8      563.82      524.64     27.62 o 
  -4   4   8      926.01      860.28     39.32 o 
  -3   4   8     1708.83     1812.88     49.32 o 
  -2   4   8     1880.60     1874.69     48.27 o 
  -1   4   8     4893.98     5042.23     71.28 o 
   0   4   8     3437.89     3445.38     66.81 o 
   1   4   8     7232.88     7398.03     89.43 o 
   2   4   8     2543.07     2777.06     64.18 o 
   3   4   8     4905.75     5145.87     94.83 o 
   4   4   8     1803.76     1751.99     68.00 o 
   5   4   8     1800.19     1583.90     62.08 o 
   6   4   8      545.56      426.39     20.91 o 
   7   4   8      483.85      388.12     18.94 o 
  -6   5   8      308.89      275.93     14.34 o 
  -5   5   8      644.18      651.82     25.12 o 
  -4   5   8     1262.79     1151.99     51.03 o 
  -3   5   8     2116.32     1928.22     57.34 o 
  -2   5   8     2790.99     2734.71     57.08 o 
  -1   5   8     2315.00     2317.52     51.29 o 
   0   5   8     4542.13     4426.22     59.45 o 
   1   5   8     2482.04     2556.63     53.53 o 
   2   5   8     2936.31     3036.02     62.47 o 
   3   5   8      780.01      839.63     32.88 o 
   4   5   8      666.08      642.35     34.85 o 
   5   5   8      249.05      248.31     17.10 o 
   6   5   8      236.57      189.00     17.62 o 
   7   5   8       54.17        2.89     57.34 o 
  -5   6   8      287.85      286.71     15.52 o 
  -4   6   8      530.58      491.23     18.94 o 
  -3   6   8      385.03      364.44     14.07 o 
  -2   6   8      846.13      850.67     33.54 o 
  -1   6   8      175.21      209.78      6.84 o 
   0   6   8      375.26      375.21     15.65 o 
   1   6   8       17.19       11.05     19.20 o 
   2   6   8      279.34      300.92     12.49 o 
   3   6   8       50.63       59.45      7.50 o 
   4   6   8       29.59       44.06     33.27 o 
   5   6   8        3.75       -6.31     39.59 o 
   6   6   8        4.47       20.12     64.71 o 
   7   6   8        1.85      -62.74     77.47 o 
  -4   7   8       44.22       32.88     33.93 o 
  -3   7   8       18.98       18.15     26.57 o 
  -2   7   8        8.39       18.41     23.28 o 
  -1   7   8       10.65      -14.99     21.83 o 
   0   7   8       40.78       -3.67     34.39 o 
   1   7   8       14.01       11.31     20.39 o 
   2   7   8       73.44       72.07      6.97 o 
   3   7   8       10.17        9.73     26.04 o 
   4   7   8        3.65      -25.91     31.04 o 
   5   7   8       19.31        3.68     38.14 o 
   6   7   8        8.13      -35.51     54.05 o 
  -4   8   8        4.42       -5.13     37.09 o 
  -3   8   8       14.91       48.40     29.86 o 
  -2   8   8        9.68       14.47     26.30 o 
  -1   8   8       94.91       84.30      7.76 o 
   0   8   8       20.52       25.78      7.01 o 
   1   8   8      170.03      174.66      8.29 o 
   2   8   8       58.84       36.17     26.30 o 
   3   8   8      217.78      231.21      9.86 o 
   4   8   8      123.32      151.91     10.26 o 
   5   8   8      157.88      187.42     13.55 o 
   6   8   8       87.82      110.61     15.65 o 
  -3   9   8      139.30      140.33     11.84 o 
  -2   9   8      201.83      230.95     11.57 o 
  -1   9   8      280.61      282.51     14.20 o 
   0   9   8      706.02      663.99     20.33 o 
   1   9   8      500.37      515.43     17.10 o 
   2   9   8      671.91      664.05     28.15 o 
   3   9   8      349.38      372.60     14.99 o 
   4   9   8      428.91      466.63     19.07 o 
   5   9   8      199.09      174.26     14.60 o 
  -1  10   8      265.00      271.59     13.02 o 
   0  10   8      501.46      498.64     29.66 o 
   1  10   8      315.31      306.31     16.70 o 
   2  10   8      488.68      493.47     16.83 o 
   3  10   8      227.22      266.86     13.28 o 
   4  10   8      153.58      177.42     13.55 o 
  -3  -7   9      224.57      229.50     18.15 o 
  -2  -7   9      365.30      398.11     19.86 o 
  -1  -7   9      549.51      549.62     28.15 o 
   0  -7   9      527.96      530.14     16.21 o 
   1  -7   9      513.83      523.32     21.96 o 
   2  -7   9      570.67      587.11     26.04 o 
  -4  -6   9      231.85      242.26     16.44 o 
  -3  -6   9      433.60      433.89     19.73 o 
  -2  -6   9      317.99      325.91     17.89 o 
  -1  -6   9      521.29      487.15     25.91 o 
   0  -6   9      342.61      348.01     19.40 o 
   1  -6   9      485.32      474.26     20.65 o 
   2  -6   9       46.72       60.50     37.48 o 
   3  -6   9      259.11      253.57     12.89 o 
   4  -6   9       42.69       46.95     41.43 o 
  -5  -5   9      110.70      125.08     14.99 o 
  -4  -5   9      106.54       87.46     14.47 o 
  -3  -5   9      148.36      128.50     12.76 o 
  -2  -5   9       90.37       94.96     12.23 o 
  -1  -5   9       88.64      101.01     11.57 o 
   0  -5   9       52.50       58.91      6.69 o 
   1  -5   9       91.05       90.09      9.34 o 
   2  -5   9       52.91       26.17     30.78 o 
   3  -5   9       52.71       24.99     28.67 o 
   4  -5   9        9.27       57.47     34.06 o 
   5  -5   9       19.19       -9.47     38.80 o 
  -5  -4   9       10.99        2.24     44.32 o 
  -4  -4   9      111.69       84.04     11.57 o 
  -3  -4   9       15.22       28.67     34.72 o 
  -2  -4   9      101.24      104.43     10.78 o 
  -1  -4   9       37.48       -1.71     39.72 o 
   0  -4   9      180.02      196.79      7.24 o 
   1  -4   9       44.29       12.63     31.17 o 
   2  -4   9      281.95      268.56     13.42 o 
   3  -4   9       64.36       44.98     29.33 o 
   4  -4   9      259.69      266.20     11.57 o 
   5  -4   9      119.19       61.42     41.69 o 
  -6  -3   9       91.58       43.01     59.71 o 
  -5  -3   9       89.51       18.54     47.61 o 
  -4  -3   9      190.87      162.43     11.84 o 
  -3  -3   9      303.48      290.92     11.71 o 
  -2  -3   9      488.53      465.45     20.78 o 
  -1  -3   9      560.61      656.02     22.10 o 
   0  -3   9      663.75      747.38     42.35 o 
   1  -3   9     1196.87     1163.30     43.40 o 
   2  -3   9     1823.02     1631.25     54.32 o 
   3  -3   9     1475.22     1241.55     49.58 o 
   4  -3   9     1370.15     1204.86     49.45 o 
   6  -3   9      450.51      443.36     17.49 o 
  -6  -2   9      135.04      141.91     18.28 o 
  -5  -2   9      574.46      520.82     26.83 o 
  -4  -2   9      597.59      485.05     21.83 o 
  -3  -2   9     1561.43     1462.25     61.03 o 
  -2  -2   9     2407.04     2284.25     63.26 o 
  -1  -2   9     3919.74     4117.12     79.57 o 
   0  -2   9     3903.36     3975.11    346.03 o 
   1  -2   9     3817.68     3316.82     70.36 o 
   2  -2   9     1780.19     1577.59     47.61 o 
   3  -2   9     2885.84     2694.07     59.71 o 
   4  -2   9     1325.53     1245.63     47.87 o 
   5  -2   9     1321.58     1331.91     52.61 o 
   6  -2   9      452.15      442.96     17.49 o 
  -6  -1   9      428.75      417.45     19.33 o 
  -5  -1   9      693.11      696.40     24.99 o 
  -4  -1   9     1330.15     1593.90     52.48 o 
  -3  -1   9     1784.17     1712.13     62.47 o 
  -2  -1   9     2373.01     2250.32     61.55 o 
  -1  -1   9     2279.08     2355.53     58.66 o 
   0  -1   9     3353.65     3418.06    278.89 o 
   1  -1   9     2898.62     2804.28     69.71 o 
   2  -1   9     1971.97     1528.66     48.01 o 
   3  -1   9     1166.78     1011.00     38.40 o 
   4  -1   9      488.75      505.96     18.41 o 
   5  -1   9      305.58      282.64     14.34 o 
   6  -1   9      216.69      219.64     11.18 o 
   7  -1   9       31.49       17.36     36.30 o 
  -6   0   9      390.23      385.22     18.02 o 
  -5   0   9      273.70      256.33     14.34 o 
  -4   0   9      853.33      828.84     37.61 o 
  -3   0   9      243.43      253.83     10.92 o 
  -2   0   9     1010.05      978.25     38.80 o 
  -1   0   9      178.45      165.85      8.15 o 
   0   0   9      896.44      847.48     36.56 o 
   1   0   9       41.58       24.20     25.65 o 
   2   0   9      564.96      498.99     20.12 o 
   3   0   9       81.14       72.86      6.58 o 
   4   0   9       81.98       82.46      6.58 o 
   5   0   9       18.48       43.53     26.57 o 
   6   0   9       27.42       47.61     26.17 o 
   7   0   9       12.31      -36.96     37.48 o 
  -6   1   9       39.58       43.53     13.55 o 
  -5   1   9      112.73      142.31     11.97 o 
  -4   1   9       45.98        4.73     35.64 o 
  -3   1   9      181.63      184.92     10.92 o 
  -2   1   9       61.49       88.78      7.89 o 
  -1   1   9       12.04       20.65     25.38 o 
   0   1   9      393.00      340.24     21.17 o 
   1   1   9       13.29        8.68     24.46 o 
   2   1   9       13.06      -14.86     26.70 o 
   3   1   9       11.25       -5.13     26.17 o 
   4   1   9       75.18       72.20      7.10 o 
   5   1   9       75.39       17.76     28.41 o 
   6   1   9       82.06       84.70      8.81 o 
   7   1   9       94.21      103.51     10.92 o 
  -6   2   9       16.55       43.53     43.53 o 
  -5   2   9       49.79       63.92     35.64 o 
  -4   2   9        9.55       -7.37     31.17 o 
  -3   2   9       99.33      114.95      8.15 o 
  -2   2   9      268.73      313.94     12.49 o 
  -1   2   9      619.34      755.72     33.41 o 
   0   2   9      464.31      555.00     16.80 o 
   1   2   9     1047.28      925.12     39.19 o 
   2   2   9      465.05      474.92     19.60 o 
   3   2   9     1825.96     1766.72     62.34 o 
   4   2   9      585.02      533.05     23.02 o 
   5   2   9      903.68      725.99     29.59 o 
   6   2   9      320.37      291.19     14.34 o 
   7   2   9      474.79      403.37     16.57 o 
  -6   3   9      161.69      144.41     14.20 o 
  -5   3   9      351.09      410.87     16.44 o 
  -4   3   9      652.09      653.00     26.44 o 
  -3   3   9      935.86      967.20     35.25 o 
  -2   3   9     1735.35     1892.19     55.11 o 
  -1   3   9     2319.95     2533.09     58.53 o 
   0   3   9     4431.03     4747.87    196.29 o 
   1   3   9     3919.15     4118.30     80.36 o 
   2   3   9     4039.56     4167.10     86.28 o 
   3   3   9     3072.27     2747.99     71.42 o 
   4   3   9     2992.16     2881.75     81.28 o 
   5   3   9     1319.49     1107.27     35.91 o 
   6   3   9     1015.85      841.73     32.62 o 
   7   3   9      174.74      161.38     13.02 o 
  -6   4   9      447.12      450.33     16.70 o 
  -5   4   9      600.13      621.70     26.83 o 
  -4   4   9     1378.54     1375.97     55.50 o 
  -3   4   9     1776.74     1741.07     57.74 o 
  -2   4   9     2973.01     2953.56     64.84 o 
  -1   4   9     3242.40     3211.21     65.37 o 
   0   4   9     4213.21     4436.61    153.94 o 
   1   4   9     2811.31     2898.84     66.68 o 
   2   4   9     3444.35     3689.15     80.49 o 
   3   4   9     1232.42     1472.90     58.53 o 
   4   4   9     1086.60     1068.08     44.72 o 
   5   4   9      464.18      397.85     16.44 o 
   6   4   9      354.57      303.42     16.44 o 
   7   4   9      120.36       65.23     50.11 o 
  -5   5   9      482.65      494.78     17.10 o 
  -4   5   9      615.87      585.13     27.88 o 
  -3   5   9     1068.94     1078.21     44.06 o 
  -2   5   9      544.50      547.65     21.96 o 
  -1   5   9     1194.38     1211.57     41.82 o 
   0   5   9      356.11      381.18     12.49 o 
   1   5   9      625.98      657.47     28.93 o 
   2   5   9      108.43      132.57      7.89 o 
   3   5   9       93.72       46.03     31.70 o 
   4   5   9       15.78       11.84     41.03 o 
   5   5   9       38.49       82.07     45.11 o 
   6   5   9        3.05      -15.78     50.50 o 
   7   5   9       22.77      -27.22     60.89 o 
  -5   6   9       90.37       52.74     41.96 o 
  -4   6   9       18.51       58.79     33.93 o 
  -3   6   9       89.38       88.38      8.42 o 
  -2   6   9       11.36       15.78     24.59 o 
  -1   6   9        8.00       21.96     23.15 o 
   0   6   9       63.53       60.18      4.22 o 
   1   6   9       10.94        3.02     19.73 o 
   2   6   9       37.58       24.99     23.54 o 
   3   6   9       10.07       19.60      8.42 o 
   4   6   9       43.89       49.45     34.06 o 
   5   6   9        3.16        4.47     41.43 o 
   6   6   9        2.74       61.81     59.32 o 
   7   6   9       19.06      -29.20     72.99 o 
  -4   7   9       23.21       25.38     36.30 o 
  -3   7   9        7.28       55.11     31.17 o 
  -2   7   9       26.80       13.28     27.49 o 
  -1   7   9        5.85      -16.70     25.12 o 
   0   7   9       24.14       42.19     16.69 o 
   1   7   9        6.75        9.07     23.28 o 
   2   7   9       39.51       34.98      7.76 o 
   3   7   9      133.93      136.65      9.73 o 
   4   7   9      229.65      232.66     12.49 o 
   5   7   9       96.06      109.56     14.73 o 
   6   7   9      124.99       85.88     58.26 o 
  -3   8   9      110.24       32.35     39.59 o 
  -2   8   9      293.08      276.98     11.57 o 
  -1   8   9      298.67      261.99     14.73 o 
   0   8   9      658.70      623.90     18.02 o 
   1   8   9      443.60      425.21     18.02 o 
   2   8   9      735.66      781.89     31.17 o 
   3   8   9      354.29      442.44     16.31 o 
   4   8   9      482.16      526.08     19.99 o 
   5   8   9      290.01      333.01     16.44 o 
   6   8   9      223.02      251.86     18.81 o 
  -2   9   9      313.85      311.18     15.39 o 
  -1   9   9      845.70      793.07     33.80 o 
   0   9   9      549.35      537.75     30.38 o 
   1   9   9      859.54      877.64     35.38 o 
   2   9   9      438.06      423.10     18.02 o 
   3   9   9      503.36      505.30     21.31 o 
   4   9   9      203.64      242.52     13.68 o 
   5   9   9      201.07      208.59     15.39 o 
   0  10   9      208.81      208.78      8.96 o 
   1  10   9      189.94      189.65     12.63 o 
   2  10   9      123.86      136.52     12.23 o 
   3  10   9       66.08      -16.05     44.85 o 
  -1  -7  10      321.05      375.36     18.81 o 
   0  -7  10      277.73      305.28     11.74 o 
   1  -7  10      195.66      192.41     15.26 o 
  -3  -6  10       46.54       24.20     54.58 o 
  -2  -6  10      110.48      100.48     15.12 o 
  -1  -6  10       52.35       57.34     51.16 o 
   0  -6  10      168.11      168.49      9.99 o 
   1  -6  10        9.74        8.68     40.25 o 
   2  -6  10      108.94      110.61     12.49 o 
   3  -6  10       21.47       18.81     42.48 o 
  -4  -5  10       60.92       54.84     50.11 o 
  -3  -5  10       44.88       19.47     45.11 o 
  -2  -5  10       43.09       43.53     11.97 o 
  -1  -5  10       51.62      -14.34     46.30 o 
   0  -5  10       42.00       44.97     27.65 o 
   1  -5  10      150.38      144.41     11.44 o 
   2  -5  10       27.11       14.99      9.86 o 
   3  -5  10       43.01       31.56     10.92 o 
   4  -5  10       49.99       40.64     11.71 o 
  -5  -4  10       93.24      -20.39     53.53 o 
  -4  -4  10       54.11       24.46     45.11 o 
  -3  -4  10      257.65      259.88     12.76 o 
  -2  -4  10      103.84      112.58     11.31 o 
  -1  -4  10      471.16      517.66     26.04 o 
   0  -4  10      176.56      231.72     24.92 o 
   1  -4  10      874.77      843.84     34.59 o 
   2  -4  10      425.42      392.72     17.62 o 
   3  -4  10      866.36      784.39     33.01 o 
   4  -4  10      425.68      401.80     19.47 o 
   5  -4  10      343.73      333.67     13.68 o 
  -5  -3  10      141.28      145.20     14.86 o 
  -4  -3  10      353.64      331.17     13.68 o 
  -3  -3  10      770.81      688.38     27.75 o 
  -2  -3  10     1006.49      989.43     44.32 o 
  -1  -3  10     1450.96     1534.98     60.89 o 
   0  -3  10     1912.13     2037.59     51.68 o 
   1  -3  10     2152.12     1990.96     69.71 o 
   2  -3  10     2016.09     1959.92     65.23 o 
   3  -3  10     1627.80     1558.12     58.66 o 
   4  -3  10      915.62      857.78     35.77 o 
   5  -3  10      661.93      631.30     24.73 o 
   6  -3  10      342.12      363.00     14.60 o 
  -6  -2  10      309.51      268.70     20.12 o 
  -5  -2  10      483.52      427.05     17.89 o 
  -4  -2  10      819.07      799.91     31.70 o 
  -3  -2  10     1101.08     1058.74     41.56 o 
  -2  -2  10     2286.54     2122.87     65.89 o 
  -1  -2  10     1638.49     1790.39     57.47 o 
   0  -2  10     2316.29     2429.46    168.41 o 
   1  -2  10      652.78      689.83     26.96 o 
   2  -2  10     2070.62     1919.54     56.95 o 
   3  -2  10      789.07      752.82     28.54 o 
   4  -2  10      987.68      871.85     38.93 o 
   5  -2  10      310.18      368.26     16.57 o 
   6  -2  10      192.46      178.87     12.23 o 
  -6  -1  10      189.90      207.80     18.54 o 
  -5  -1  10      382.13      368.78     19.60 o 
  -4  -1  10      461.35      514.51     17.10 o 
  -3  -1  10      500.07      430.60     20.39 o 
  -2  -1  10      438.43      435.73     18.94 o 
  -1  -1  10     1220.97     1260.76     46.16 o 
   0  -1  10      402.52      407.75     22.56 o 
   1  -1  10      919.81      912.36     39.72 o 
   2  -1  10       18.48        0.00     28.80 o 
   3  -1  10      100.97       93.25      8.68 o 
   4  -1  10        8.87       19.33     27.22 o 
   5  -1  10       70.98       74.18      9.07 o 
   6  -1  10        6.68      -34.98     34.98 o 
   7  -1  10       18.45      -39.85     39.85 o 
  -6   0  10       70.61       18.81     60.63 o 
  -5   0  10      105.38       43.27     53.13 o 
  -4   0  10       87.63      106.14     12.36 o 
  -3   0  10       74.27       86.15     11.18 o 
  -2   0  10       10.41       11.97     25.25 o 
  -1   0  10       12.29       -1.05     23.02 o 
   0   0  10       70.69       41.35     17.04 o 
   1   0  10       69.61       74.44      7.63 o 
   2   0  10       41.01       38.14      8.55 o 
   3   0  10       32.65       32.35     23.81 o 
   4   0  10        7.72      -11.31     26.96 o 
   5   0  10       38.85        2.89     28.54 o 
   6   0  10       40.43        0.00     34.20 o 
   7   0  10       64.17       48.66     11.71 o 
  -6   1  10       36.49        0.00     50.77 o 
  -5   1  10       27.73       27.62     13.28 o 
  -4   1  10       77.74       37.88     39.98 o 
  -3   1  10       38.52       21.70     35.38 o 
  -2   1  10       54.50       64.71      8.81 o 
  -1   1  10       17.00       19.07     28.01 o 
   0   1  10      392.46      360.32     36.37 o 
   1   1  10      217.93      219.64     10.39 o 
   2   1  10      766.95      827.53     34.85 o 
   3   1  10      460.78      450.46     23.15 o 
   4   1  10      650.14      577.38     23.81 o 
   5   1  10      364.67      327.62     11.31 o 
   6   1  10      442.63      428.63     21.31 o 
   7   1  10      177.38      178.87     12.89 o 
  -6   2  10       96.15       51.03     52.48 o 
  -5   2  10      110.35      132.05     13.28 o 
  -4   2  10      416.11      435.46     18.68 o 
  -3   2  10      801.13      872.38     34.06 o 
  -2   2  10     1951.63     2083.42     64.45 o 
  -1   2  10     1236.69     1286.80     51.95 o 
   0   2  10     2696.91     2881.23     98.77 o 
   1   2  10     1480.60     1200.13     47.08 o 
   2   2  10     3921.39     4018.22     79.96 o 
   3   2  10     2059.26     2073.03     66.42 o 
   4   2  10     1839.86     1886.79     67.34 o 
   5   2  10     1156.03      913.41     39.85 o 
   6   2  10      737.38      712.97     27.22 o 
   7   2  10      394.99      322.75     15.12 o 
  -6   3  10      279.81      257.12     16.31 o 
  -5   3  10      542.86      513.85     22.49 o 
  -4   3  10      811.73      806.22     32.62 o 
  -3   3  10     1240.03     1257.86     49.45 o 
  -2   3  10     2386.77     2349.61     67.73 o 
  -1   3  10     4202.99     4684.76     86.28 o 
   0   3  10     3444.97     3848.04    184.92 o 
   1   3  10     4015.95     4339.52     91.54 o 
   2   3  10     2280.65     1887.06     62.87 o 
   3   3  10     2577.17     2365.53     68.39 o 
   4   3  10     1142.76     1188.42     43.93 o 
   5   3  10      725.58      724.94     29.46 o 
   6   3  10      164.09      136.65     13.02 o 
   7   3  10      155.11      140.20     13.94 o 
  -5   4  10      563.41      551.99     20.52 o 
  -4   4  10      672.35      660.36     28.80 o 
  -3   4  10     1073.74     1122.92     43.93 o 
  -2   4  10      832.22      865.67     40.11 o 
  -1   4  10     1337.85     1423.84     51.56 o 
   0   4  10      733.93      769.98     23.11 o 
   1   4  10     1053.71     1102.27     48.79 o 
   2   4  10      237.80      292.24     10.78 o 
   3   4  10      197.47       66.42     42.22 o 
   4   4  10      156.87      162.69     12.10 o 
   5   4  10       72.13       35.25     46.82 o 
   6   4  10       40.39       58.26     55.37 o 
   7   4  10        8.50      -13.42     49.71 o 
  -5   5  10       94.69       66.29     12.89 o 
  -4   5  10      208.35      177.03     12.49 o 
  -3   5  10       46.70       55.63      8.68 o 
  -2   5  10      109.61       98.25      8.55 o 
  -1   5  10       13.12      -11.97     25.38 o 
   0   5  10       65.94       85.78      5.05 o 
   1   5  10       76.35       73.26      7.63 o 
   2   5  10        5.90       19.73      8.15 o 
   3   5  10       72.41       93.64     11.71 o 
   4   5  10        4.30       15.65     42.61 o 
   5   5  10       14.49        2.24     45.90 o 
   6   5  10       13.52      -48.93     56.82 o 
   7   5  10        3.47       91.80     70.50 o 
  -4   6  10        6.47      -14.07     36.83 o 
  -3   6  10       17.44       -2.10      8.81 o 
  -2   6  10        5.23        5.13     26.96 o 
  -1   6  10       28.87       44.06     24.46 o 
   0   6  10       22.42       18.31     17.89 o 
   1   6  10        9.40      -19.86     26.44 o 
   2   6  10       98.80       80.89      9.60 o 
   3   6  10        6.84      -25.65     37.22 o 
   4   6  10       57.60       46.56     12.63 o 
   5   6  10       56.54      -10.13     53.92 o 
   6   6  10       94.92       75.23     65.63 o 
  -4   7  10       28.35       36.56     11.44 o 
  -3   7  10      108.97      113.11     11.18 o 
  -2   7  10      123.31       96.14      9.47 o 
  -1   7  10      411.58      392.72     14.60 o 
   0   7  10      133.32      124.14     12.03 o 
   1   7  10      743.31      732.83     28.28 o 
   2   7  10      412.07      381.28     18.94 o 
   3   7  10     1027.65     1122.40     43.66 o 
   4   7  10      308.04      335.51     14.47 o 
   5   7  10      403.42      387.72     19.33 o 
   6   7  10      118.59       94.96     70.23 o 
  -3   8  10      354.52      335.25     14.20 o 
  -2   8  10      512.37      496.62     24.73 o 
  -1   8  10      818.61      734.15     30.64 o 
   0   8  10      796.11      770.63     22.35 o 
   1   8  10      829.01      806.75     38.01 o 
   2   8  10      634.30      614.20     31.56 o 
   3   8  10      525.44      609.47     30.12 o 
   4   8  10      540.88      558.30     21.70 o 
   5   8  10      247.79      264.49     17.23 o 
  -2   9  10      374.13      399.43     16.05 o 
  -1   9  10      349.79      295.40     15.78 o 
   0   9  10      452.53      440.43     24.33 o 
   1   9  10      247.38      266.72     13.55 o 
   2   9  10      257.61      249.89     13.28 o 
   3   9  10       83.94       66.55     41.30 o 
   4   9  10       87.32        3.95     46.82 o 
   0  10  10       38.34       45.19     27.47 o 
   1  10  10       12.71       25.38     36.17 o 
   2  10  10        5.72       38.54     38.54 o 
  -2  -6  11       24.34      -35.38     52.74 o 
  -1  -6  11       82.13      -59.32     59.32 o 
   0  -6  11       32.90       21.45     35.06 o 
   1  -6  11       68.38       85.49     14.20 o 
   2  -6  11       28.20      -23.81     48.27 o 
  -3  -5  11       34.75       24.20     44.45 o 
  -2  -5  11      130.62      139.15     14.07 o 
  -1  -5  11       46.59       64.84     45.11 o 
   0  -5  11      304.84      337.34     12.22 o 
   1  -5  11      121.23       51.56     51.56 o 
   2  -5  11      215.25      210.96     14.07 o 
   3  -5  11      230.46      237.39     14.07 o 
  -4  -4  11      219.78      259.36     14.73 o 
  -3  -4  11      259.98      250.15     14.34 o 
  -2  -4  11      550.25      670.89     27.88 o 
  -1  -4  11      555.24      625.77     36.04 o 
   0  -4  11     1035.93     1135.36     34.94 o 
   1  -4  11      793.11      886.58     34.33 o 
   2  -4  11     1378.61     1426.34     53.79 o 
   3  -4  11      460.41      401.01     20.91 o 
   4  -4  11      642.02      644.71     28.15 o 
  -5  -3  11      254.94      222.66     15.78 o 
  -4  -3  11      446.07      424.15     15.78 o 
  -3  -3  11      819.85      828.18     32.75 o 
  -2  -3  11      807.81      782.68     34.20 o 
  -1  -3  11     1481.79     1544.97     63.39 o 
   0  -3  11      986.34     1055.41     35.38 o 
   1  -3  11     1440.52     1651.37     60.63 o 
   2  -3  11      833.02      810.43     34.06 o 
   3  -3  11      830.75      727.97     33.54 o 
   4  -3  11      430.62      375.23     17.49 o 
   5  -3  11      319.39      294.74     14.20 o 
  -5  -2  11      291.82      217.53     16.44 o 
  -4  -2  11      238.10      183.73     13.81 o 
  -3  -2  11      641.71      725.34     31.83 o 
  -2  -2  11      469.68      450.33     18.94 o 
  -1  -2  11      533.49      529.63     23.15 o 
   0  -2  11      329.78      379.03     41.56 o 
   1  -2  11      479.51      493.73     21.04 o 
   2  -2  11      277.90      282.11     11.84 o 
   3  -2  11      230.28      206.88     10.92 o 
   4  -2  11       81.59       62.21     34.20 o 
   5  -2  11       35.36       24.20     39.06 o 
   6  -2  11       21.32       40.11     38.54 o 
  -5  -1  11      101.83      107.32     15.91 o 
  -4  -1  11      119.53       66.94     42.61 o 
  -3  -1  11       56.36       61.16     34.72 o 
  -2  -1  11      205.88      184.52      9.86 o 
  -1  -1  11       25.18       33.01     28.28 o 
   0  -1  11       73.53       78.31      5.52 o 
   1  -1  11       73.91       84.17      8.42 o 
   2  -1  11       23.06      -22.62     38.67 o 
   3  -1  11        7.05      -33.14     33.14 o 
   4  -1  11       26.98      -12.89     33.80 o 
   5  -1  11       22.10      -11.57     35.64 o 
   6  -1  11       51.30      -34.72     42.48 o 
  -5   0  11       15.25       30.64     15.12 o 
  -4   0  11       44.84        4.34     41.30 o 
  -3   0  11       12.16       19.47     33.27 o 
  -2   0  11       14.72       14.73     28.93 o 
  -1   0  11       42.04       36.69     25.38 o 
   0   0  11      155.95      173.01      6.64 o 
   1   0  11      199.63      184.13     10.65 o 
   2   0  11      332.16      369.84     16.18 o 
   3   0  11      117.46      124.68     11.44 o 
   4   0  11      253.65      247.78     10.92 o 
   5   0  11      199.47      199.25     11.31 o 
   6   0  11      241.56      228.58     13.02 o 
  -5   1  11      159.41      146.51     15.91 o 
  -4   1  11      149.33      164.01     12.89 o 
  -3   1  11      476.80      461.24     19.86 o 
  -2   1  11      348.87      340.24     20.12 o 
  -1   1  11     1433.52     1385.17     52.08 o 
   0   1  11      802.01      766.37     38.47 o 
   1   1  11     2095.57     2045.67     59.32 o 
   2   1  11     1525.48     1530.77     57.21 o 
   3   1  11     1868.88     1867.99     72.60 o 
   4   1  11     1087.84     1190.00     40.64 o 
   5   1  11     1004.54      828.97     38.93 o 
   6   1  11      387.13      310.26     17.36 o 
   7   1  11      403.07      389.17     16.44 o 
  -5   2  11      455.91      462.43     25.38 o 
  -4   2  11      655.47      687.85     26.57 o 
  -3   2  11     1610.27     1573.91     64.84 o 
  -2   2  11     1393.62     1423.58     61.03 o 
  -1   2  11     2457.08     2684.47     75.62 o 
   0   2  11     2123.26     2112.58    115.80 o 
   1   2  11     3649.09     3214.36     75.36 o 
   2   2  11     2049.98     2118.40     62.08 o 
   3   2  11     2209.20     2175.48     70.63 o 
   4   2  11     1137.02     1275.09     49.71 o 
   5   2  11      767.92      687.19     30.51 o 
   6   2  11      337.28      278.96     14.86 o 
   7   2  11      176.14       52.87     52.61 o 
  -5   3  11      280.47      242.66     15.78 o 
  -4   3  11      760.46      715.21     38.01 o 
  -3   3  11      705.37      687.46     27.88 o 
  -2   3  11     2284.69     2307.13     76.15 o 
  -1   3  11      969.09     1168.56     43.66 o 
   0   3  11     1879.86     2078.49    143.62 o 
   1   3  11      478.90      558.44     26.04 o 
   2   3  11      783.13      724.15     39.19 o 
   3   3  11      327.80      340.11     15.26 o 
   4   3  11      203.52      210.70     12.63 o 
   5   3  11       43.32       35.12     48.93 o 
   6   3  11       70.34       97.46     14.73 o 
   7   3  11       15.06       61.95     41.82 o 
  -5   4  11      153.27       66.55     51.16 o 
  -4   4  11      158.92      147.96     13.02 o 
  -3   4  11      122.08      131.52     10.52 o 
  -2   4  11       55.69       49.71      9.60 o 
  -1   4  11      114.04      112.06      9.86 o 
   0   4  11       44.85       41.00     19.62 o 
   1   4  11       16.71       -7.50     28.28 o 
   2   4  11        6.49       -8.29     31.83 o 
   3   4  11        9.20       16.18     35.64 o 
   4   4  11        4.54      -33.54     36.83 o 
   5   4  11        3.56      -32.62     44.06 o 
   6   4  11        2.68       -9.07     55.24 o 
   7   4  11        4.63      -59.18     59.18 o 
  -4   5  11       11.87       28.67     37.75 o 
  -3   5  11       12.99      -33.14     33.14 o 
  -2   5  11       17.44      -18.68     30.38 o 
  -1   5  11        7.36       13.81     26.44 o 
   0   5  11       63.24       55.78      9.01 o 
   1   5  11        9.50       30.91     33.54 o 
   2   5  11       12.78      -37.75     37.75 o 
   3   5  11       28.21       38.27     41.17 o 
   4   5  11        4.45       13.15     40.11 o 
   5   5  11      118.81       55.63     51.82 o 
   6   5  11       19.61       11.18     54.19 o 
  -4   6  11       41.30       50.50     40.38 o 
  -3   6  11       64.28       38.67     37.22 o 
  -2   6  11       88.10       82.59      9.34 o 
  -1   6  11      128.45      123.23      9.21 o 
   0   6  11      300.75      276.28     11.18 o 
   1   6  11      318.79      324.46     13.94 o 
   2   6  11      444.49      436.91     14.99 o 
   3   6  11      352.52      398.24     14.47 o 
   4   6  11      461.13      506.88     20.91 o 
   5   6  11      251.19      259.49     19.86 o 
   6   6  11      218.14      174.13     19.47 o 
  -3   7  11      264.06      238.18     13.55 o 
  -2   7  11      742.95      666.81     26.44 o 
  -1   7  11      461.21      446.78     16.57 o 
   0   7  11     1112.62     1144.47     33.28 o 
   1   7  11      828.47      974.44     36.17 o 
   2   7  11     1153.93     1225.64     46.69 o 
   3   7  11      666.91      794.52     29.99 o 
   4   7  11      524.54      590.53     25.12 o 
   5   7  11      233.68      227.14     18.94 o 
   6   7  11      215.44      259.75     21.70 o 
  -2   8  11      452.22      410.48     18.15 o 
  -1   8  11      580.98      510.96     23.94 o 
   0   8  11      478.68      477.90     15.26 o 
   1   8  11      410.12      398.38     16.97 o 
   2   8  11      325.55      340.64     14.20 o 
   3   8  11      305.84      290.13     14.86 o 
   4   8  11      173.47      167.43     15.39 o 
   5   8  11       75.61       26.30     57.61 o 
  -1   9  11      120.53      110.61     11.97 o 
   0   9  11       37.36       42.73     14.47 o 
   1   9  11       45.62       52.08     11.31 o 
   2   9  11        4.41       -7.37     38.54 o 
   3   9  11        3.82      -15.78     37.48 o 
   4   9  11        1.30      -39.19     45.24 o 
  -2  -5  12      135.64      161.51     14.60 o 
  -1  -5  12      329.20      359.71     16.70 o 
   0  -5  12      325.42      363.68     19.79 o 
   1  -5  12      516.95      567.64     20.65 o 
   2  -5  12      323.17      349.58     16.57 o 
   3  -5  12      503.34      542.52     26.44 o 
  -3  -4  12      419.41      436.91     19.07 o 
  -2  -4  12      454.51      511.09     19.99 o 
  -1  -4  12      633.68      690.88     22.36 o 
   0  -4  12      561.09      597.27     37.61 o 
   1  -4  12      916.46      919.33     41.69 o 
   2  -4  12      384.17      401.66     16.18 o 
   3  -4  12      424.06      389.43     16.05 o 
   4  -4  12      267.17      265.54     15.52 o 
  -4  -3  12      275.05      257.12     14.99 o 
  -3  -3  12      290.53      254.62     14.34 o 
  -2  -3  12      520.84      533.84     25.91 o 
  -1  -3  12      294.87      331.17     16.57 o 
   0  -3  12      540.04      594.13     31.10 o 
   1  -3  12      208.97      235.82     13.81 o 
   2  -3  12      448.11      437.57     18.94 o 
   3  -3  12      131.71      145.33     13.02 o 
   4  -3  12      106.00       92.99     12.76 o 
   5  -3  12       17.47        6.71     45.51 o 
  -4  -2  12      109.93       99.96     12.89 o 
  -3  -2  12       94.94       58.00     38.67 o 
  -2  -2  12      139.12      125.47     10.26 o 
  -1  -2  12       45.02       16.18     31.43 o 
   0  -2  12      111.31      122.27     13.02 o 
   1  -2  12        7.88       25.91     34.59 o 
   2  -2  12       56.38        8.42     45.11 o 
   3  -2  12        7.21       37.09     34.85 o 
   4  -2  12       15.74        8.29     39.46 o 
   5  -2  12       17.50      -41.17     41.17 o 
  -5  -1  12       64.67        5.00     49.19 o 
  -4  -1  12       11.75       67.86     38.67 o 
  -3  -1  12       33.21       33.93     33.41 o 
  -2  -1  12       19.13        1.45     29.07 o 
  -1  -1  12       47.89       38.40     29.86 o 
   0  -1  12        8.24        8.75     26.70 o 
   1  -1  12       39.68       49.85     32.75 o 
   2  -1  12       55.32       61.55     10.78 o 
   3  -1  12      202.33      227.79     13.15 o 
   4  -1  12      139.30      128.63     11.84 o 
   5  -1  12      181.08      163.87     13.02 o 
   6  -1  12       65.90       74.18     44.19 o 
  -5   0  12       56.89       22.10     16.97 o 
  -4   0  12      139.70      123.23     14.47 o 
  -3   0  12      134.53       65.50     38.01 o 
  -2   0  12      282.10      244.37     12.89 o 
  -1   0  12      641.85      599.60     26.57 o 
   0   0  12      731.57      783.33     96.27 o 
   1   0  12     1125.29     1121.74     48.01 o 
   2   0  12      454.07      517.01     21.96 o 
   3   0  12      726.44      799.91     30.51 o 
   4   0  12      693.74      666.55     31.43 o 
   5   0  12      556.78      463.22     17.62 o 
   6   0  12      399.80      351.42     16.18 o 
  -5   1  12      187.70       73.39     63.92 o 
  -4   1  12      500.75      526.08     19.60 o 
  -3   1  12      613.84      570.54     21.44 o 
  -2   1  12     1310.05     1229.19     48.40 o 
  -1   1  12      925.37      873.95     36.83 o 
   0   1  12     2575.71     2358.80    129.02 o 
   1   1  12     1593.16     1583.77     59.45 o 
   2   1  12     2973.81     2975.78     82.99 o 
   3   1  12     1006.11     1013.89     44.85 o 
   4   1  12     1222.96     1398.98     53.79 o 
   5   1  12      372.52      358.13     19.07 o 
   6   1  12      462.97      397.06     16.57 o 
  -5   2  12      377.27      378.25     20.65 o 
  -4   2  12      501.11      459.80     19.86 o 
  -3   2  12     1005.72     1010.34     40.25 o 
  -2   2  12      909.26      914.07     37.22 o 
  -1   2  12     1368.08     1422.66     54.45 o 
   0   2  12     1173.37     1120.96     31.58 o 
   1   2  12     1040.39      932.09     40.64 o 
   2   2  12      840.61      843.44     34.72 o 
   3   2  12      610.34      726.39     29.99 o 
   4   2  12      234.91      250.15     14.07 o 
   5   2  12      167.90      185.05     15.65 o 
   6   2  12       51.65       42.48     48.79 o 
  -5   3  12      173.48      154.01     16.05 o 
  -4   3  12      176.24       87.72     54.71 o 
  -3   3  12      368.72      346.43     15.12 o 
  -2   3  12      231.97      252.65     12.76 o 
  -1   3  12      220.64      241.34     12.10 o 
   0   3  12       15.31       19.59     26.75 o 
   1   3  12       56.35       69.57     10.13 o 
   2   3  12        6.26       30.12     29.86 o 
   3   3  12       30.05       14.99     34.59 o 
   4   3  12       11.72        9.47     36.43 o 
   5   3  12       18.84      -18.41     43.80 o 
   6   3  12        5.62      -12.10     57.74 o 
  -4   4  12        9.48       -2.24     41.43 o 
  -3   4  12        4.83      -23.28     32.09 o 
  -2   4  12        6.13      -35.51     35.51 o 
  -1   4  12       22.35       33.01      9.73 o 
   0   4  12        9.71       15.25     24.41 o 
   1   4  12        5.17       -1.18     10.92 o 
   2   4  12       35.91       28.01     36.30 o 
   3   4  12        4.17       24.86     34.98 o 
   4   4  12       25.55      -28.15     39.06 o 
   5   4  12        3.66       -8.68     42.22 o 
   6   4  12       25.56       31.83     58.53 o 
  -4   5  12       35.29       14.99     43.27 o 
  -3   5  12       16.12      -15.78     38.67 o 
  -2   5  12       30.78       53.00     33.27 o 
  -1   5  12       24.15       17.62     31.70 o 
   0   5  12      219.27      233.61      8.65 o 
   1   5  12      164.25      175.97     12.63 o 
   2   5  12      359.62      379.04     15.12 o 
   3   5  12      176.19       81.81     49.71 o 
   4   5  12      408.57      398.51     16.05 o 
   5   5  12      216.24      200.70     16.31 o 
   6   5  12      238.31      222.01     18.28 o 
  -3   6  12      298.75      340.11     17.76 o 
  -2   6  12      371.81      334.72     14.47 o 
  -1   6  12      623.85      631.04     28.15 o 
   0   6  12      728.83      737.35     21.78 o 
   1   6  12      913.07     1022.05     36.17 o 
   2   6  12      828.44     1127.39     39.72 o 
   3   6  12      849.24     1098.20     34.85 o 
   4   6  12      403.49      492.94     27.22 o 
   5   6  12      420.92      401.53     20.25 o 
   6   6  12      192.01      176.50     18.94 o 
  -3   7  12      493.48      440.86     20.25 o 
  -2   7  12      453.08      441.25     18.28 o 
  -1   7  12      720.85      688.64     29.99 o 
   0   7  12      561.91      548.48     37.81 o 
   1   7  12      797.30      826.21     39.19 o 
   2   7  12      432.64      413.90     17.76 o 
   3   7  12      419.30      513.06     19.73 o 
   4   7  12      143.49       35.77     56.69 o 
   5   7  12      152.23       88.64     65.50 o 
  -2   8  12      213.01      196.10     14.20 o 
  -1   8  12      130.44       67.34     44.45 o 
   0   8  12       89.06       98.96      8.50 o 
   1   8  12       64.33      -26.70     43.40 o 
   2   8  12       52.71       43.14     12.63 o 
   3   8  12       28.26       49.98     13.02 o 
   4   8  12       13.83      -29.59     48.93 o 
   0   9  12        4.73       49.06     25.96 o 
   1   9  12       18.68      -40.11     40.11 o 
   2   9  12        1.81      -40.90     41.96 o 
   3   9  12       13.99      -32.75     46.56 o 
  -1  -5  13      291.14      358.79     17.10 o 
   0  -5  13      465.07      522.96     15.89 o 
   1  -5  13      270.61      298.29     20.12 o 
  -2  -4  13      188.00      197.94     14.60 o 
  -1  -4  13      238.45      233.71     14.99 o 
   0  -4  13      290.36      326.81     33.87 o 
   1  -4  13      251.53      290.13     16.70 o 
   2  -4  13      168.70      197.54     17.36 o 
   3  -4  13      150.38      180.58     16.05 o 
  -3  -3  13      195.22      206.09     13.55 o 
  -2  -3  13       43.22       58.92     40.11 o 
  -1  -3  13      191.76      202.94     13.28 o 
   0  -3  13       11.64      -25.55     28.63 o 
   1  -3  13      145.09      188.73     14.20 o 
   2  -3  13       16.18        0.00     51.16 o 
   3  -3  13       16.28      -10.39     47.61 o 
   4  -3  13        4.56       43.27     46.82 o 
  -4  -2  13       33.92       54.05     44.32 o 
  -3  -2  13       32.58      -42.61     42.61 o 
  -2  -2  13       29.60       40.90     37.22 o 
  -1  -2  13       22.62       45.90     28.41 o 
   0  -2  13       15.14       28.79     11.11 o 
   1  -2  13       38.10        7.63     38.54 o 
   2  -2  13       26.84       42.74     41.82 o 
   3  -2  13       93.49       85.62     52.21 o 
   4  -2  13       49.52       64.31     44.72 o 
   5  -2  13       55.15       69.84     47.48 o 
  -4  -1  13       43.25       57.47     42.48 o 
  -3  -1  13       59.65       52.87     41.82 o 
  -2  -1  13      236.64      224.51     12.36 o 
  -1  -1  13       91.60       94.04      9.60 o 
   0  -1  13      452.62      485.41     14.76 o 
   1  -1  13      237.09      275.14     12.23 o 
   2  -1  13      637.11      784.39     31.43 o 
   3  -1  13      363.49      457.03     16.83 o 
   4  -1  13      467.29      466.37     18.02 o 
   5  -1  13      206.24      223.32     15.65 o 
  -4   0  13      262.64      224.90     15.52 o 
  -3   0  13      340.63      315.25     14.20 o 
  -2   0  13      664.31      579.74     28.54 o 
  -1   0  13     1046.24     1048.74     43.01 o 
   0   0  13      951.69     1043.40     90.35 o 
   1   0  13     1070.58     1123.19     48.79 o 
   2   0  13      772.92      828.84     32.62 o 
   3   0  13     1222.40     1601.53     61.42 o 
   4   0  13      630.88      728.23     29.86 o 
   5   0  13      624.21      606.70     25.25 o 
   6   0  13      222.99      205.70     16.18 o 
  -4   1  13      381.63      342.22     18.41 o 
  -3   1  13      649.35      591.58     22.88 o 
  -2   1  13      596.29      482.42     24.86 o 
  -1   1  13     1293.87     1139.23     48.93 o 
   0   1  13     1052.67      998.67     58.20 o 
   1   1  13     1369.14     1257.47     56.42 o 
   2   1  13      681.55      648.13     30.64 o 
   3   1  13      375.15      413.37     16.70 o 
   4   1  13      230.56      272.64     15.12 o 
   5   1  13      197.90      209.91     17.10 o 
   6   1  13       68.79       18.68     54.58 o 
  -4   2  13      229.76      199.52     17.49 o 
  -3   2  13      241.70      224.90     16.05 o 
  -2   2  13      296.63      298.42     13.02 o 
  -1   2  13      147.82      144.01     10.39 o 
   0   2  13      190.22      189.89      7.24 o 
   1   2  13       84.57       86.94      9.60 o 
   2   2  13      126.27      137.44     10.52 o 
   3   2  13       22.64       43.66     37.22 o 
   4   2  13       23.60       28.54     40.38 o 
   5   2  13        2.93      -60.89     60.89 o 
   6   2  13        5.61      -50.37     56.29 o 
  -4   3  13       58.01       43.66     14.60 o 
  -3   3  13       14.42       11.71     43.27 o 
  -2   3  13       39.39       -1.97     38.67 o 
  -1   3  13       41.83       38.80     11.05 o 
   0   3  13       13.69       -9.52     23.59 o 
   1   3  13       38.85       47.22     31.56 o 
   2   3  13        6.82       19.60     29.20 o 
   3   3  13        9.53      -10.26     33.54 o 
   4   3  13       12.89       24.86     36.56 o 
   5   3  13        2.63      -52.35     52.35 o 
   6   3  13       25.88      -24.99     61.81 o 
  -4   4  13        8.96      -33.93     50.90 o 
  -3   4  13       18.00       58.79     42.61 o 
  -2   4  13       61.19       65.37     11.18 o 
  -1   4  13       51.19       71.28     40.77 o 
   0   4  13       31.84       22.49     26.16 o 
   1   4  13       53.84       34.33     39.46 o 
   2   4  13       87.55       49.19     38.93 o 
   3   4  13      227.69      211.75     12.63 o 
   4   4  13      115.57      138.23     12.36 o 
   5   4  13      178.48       48.01     55.63 o 
   6   4  13      104.78       68.92     60.50 o 
  -3   5  13      180.32      196.23     14.73 o 
  -2   5  13      133.40      120.21     13.81 o 
  -1   5  13      706.27      722.84     31.30 o 
   0   5  13      518.51      572.56     16.63 o 
   1   5  13      908.24      964.31     36.96 o 
   2   5  13      588.22      703.37     31.83 o 
   3   5  13      660.14      782.94     26.04 o 
   4   5  13      512.48      482.15     25.38 o 
   5   5  13      380.77      346.95     18.41 o 
   6   5  13      155.59      142.17     18.68 o 
  -3   6  13      314.25      313.15     16.57 o 
  -2   6  13      563.06      554.62     21.17 o 
  -1   6  13      478.72      525.16     19.07 o 
   0   6  13      848.66      918.44     25.62 o 
   1   6  13      612.35      594.34     23.41 o 
   2   6  13      777.28      950.37     36.96 o 
   3   6  13      333.98      357.87     17.49 o 
   4   6  13      337.84      385.09     19.47 o 
   5   6  13      157.38      110.48     62.08 o 
  -2   7  13      229.66      217.27     14.99 o 
  -1   7  13      177.51      171.24     13.81 o 
   0   7  13      227.30      243.86     12.89 o 
   1   7  13      108.15       54.45     48.79 o 
   2   7  13       97.82      129.68     14.73 o 
   3   7  13       28.84       17.76     51.82 o 
   4   7  13       32.29      -14.07     53.79 o 
   5   7  13        2.06       51.16     62.34 o 
  -1   8  13       10.02       -4.08     35.38 o 
   0   8  13        4.99      -18.48     28.46 o 
   1   8  13        6.05      -36.96     40.51 o 
   2   8  13       10.69       -6.84     43.66 o 
   3   8  13        3.00        5.00     46.16 o 
   4   8  13       18.63      -57.74     57.74 o 
  -1  -4  14       64.05        2.10     49.06 o 
   0  -4  14      117.09      123.47     17.10 o 
   1  -4  14       54.21       61.03     50.37 o 
  -2  -3  14       24.88       56.95     41.30 o 
  -1  -3  14        6.40       56.82     39.59 o 
   0  -3  14       29.61       49.23     12.28 o 
   1  -3  14       11.98      -16.83     48.79 o 
   2  -3  14       35.59       65.63     15.12 o 
   3  -3  14        6.35       48.01     55.11 o 
  -3  -2  14       64.20       40.64     12.49 o 
  -2  -2  14       58.60       66.55     38.54 o 
  -1  -2  14      112.56      126.92     11.97 o 
   0  -2  14      112.36      136.26     49.58 o 
   1  -2  14      149.96      162.30     14.20 o 
   2  -2  14      231.94      270.93     16.18 o 
   3  -2  14      221.80      288.29     17.89 o 
   4  -2  14      105.83       55.76     59.97 o 
  -3  -1  14      262.46      230.03     13.94 o 
  -2  -1  14      244.34      229.50     13.42 o 
  -1  -1  14      565.24      600.52     25.51 o 
   0  -1  14      445.61      516.60     23.34 o 
   1  -1  14      724.79      714.03     34.72 o 
   2  -1  14      523.84      605.26     28.80 o 
   3  -1  14      623.08      673.39     27.09 o 
   4  -1  14      400.40      477.95     21.31 o 
  -4   0  14      227.06      197.15     15.52 o 
  -3   0  14      314.37      293.29     14.34 o 
  -2   0  14      596.75      575.27     22.10 o 
  -1   0  14      628.91      650.50     24.07 o 
   0   0  14      682.73      699.90     47.28 o 
   1   0  14      700.84      702.98     26.17 o 
   2   0  14      608.05      633.67     31.43 o 
   3   0  14      467.36      488.99     23.41 o 
   4   0  14      352.97      431.91     19.07 o 
   5   0  14      134.04       62.74     64.71 o 
  -4   1  14      243.05      220.03     16.05 o 
  -3   1  14      200.81      159.27     14.07 o 
  -2   1  14      293.04      249.36     13.42 o 
  -1   1  14      284.90      262.91     11.44 o 
   0   1  14      296.95      295.01     12.36 o 
   1   1  14      135.62      140.60     10.92 o 
   2   1  14       50.88       68.52     10.52 o 
   3   1  14       21.97      -40.90     40.90 o 
   4   1  14       50.30       27.22     52.08 o 
   5   1  14       11.96        0.00     57.47 o 
  -4   2  14       22.51      -56.42     56.42 o 
  -3   2  14       67.17       47.87     47.35 o 
  -2   2  14        6.53      -22.75     40.11 o 
  -1   2  14       15.34      -19.20     33.27 o 
   0   2  14        4.54       18.01     20.92 o 
   1   2  14       14.76      -17.62     33.01 o 
   2   2  14        5.73       31.43     32.75 o 
   3   2  14        3.86       -7.23     34.46 o 
   4   2  14       16.61       -4.60     45.77 o 
   5   2  14        7.43      -38.01     52.35 o 
  -4   3  14        8.30      -54.58     56.55 o 
  -3   3  14       20.97       15.12     14.47 o 
  -2   3  14        4.19       26.96     46.03 o 
  -1   3  14       33.30       60.76     35.38 o 
   0   3  14        4.71       22.89     24.86 o 
   1   3  14       60.74       49.85     36.69 o 
   2   3  14       24.89       23.67     34.85 o 
   3   3  14      167.73      184.92     11.97 o 
   4   3  14       55.29       51.69     13.81 o 
   5   3  14      126.79      103.77     56.03 o 
  -3   4  14       71.17       62.74     48.66 o 
  -2   4  14      301.12      265.80     17.10 o 
  -1   4  14      145.88      140.73     13.68 o 
   0   4  14      431.87      449.51     12.56 o 
   1   4  14      319.92      309.20     15.52 o 
   2   4  14      616.40      545.28     26.57 o 
   3   4  14      359.00      444.28     17.36 o 
   4   4  14      504.36      499.25     19.20 o 
   5   4  14      224.21      276.59     17.62 o 
  -3   5  14      243.46      242.13     16.97 o 
  -2   5  14      471.23      469.40     18.94 o 
  -1   5  14      696.75      712.45     32.75 o 
   0   5  14      715.55      831.77     26.70 o 
   1   5  14      647.91      672.86     30.91 o 
   2   5  14      529.04      625.91     22.10 o 
   3   5  14      439.45      425.34     17.76 o 
   4   5  14      369.18      346.16     17.36 o 
   5   5  14      141.37       78.12     53.53 o 
  -2   6  14      181.37      192.94     16.18 o 
  -1   6  14      259.50      264.22     16.31 o 
   0   6  14      286.05      280.01     11.84 o 
   1   6  14      262.90      274.22     17.23 o 
   2   6  14      131.99       94.30     59.32 o 
   3   6  14       98.20      124.68     16.83 o 
   4   6  14       22.15       10.52     51.82 o 
   5   6  14       51.23       37.09     51.42 o 
  -1   7  14       13.62      -18.02     44.32 o 
   0   7  14        3.97      -15.70     31.53 o 
   1   7  14        2.14      -52.87     52.87 o 
   2   7  14        1.48       10.26     50.11 o 
   3   7  14        1.32      -52.08     52.08 o 
   4   7  14        4.69      -55.11     55.11 o 
   0   8  14        1.66      -32.09     32.09 o 
   1   8  14        3.89       24.46     45.51 o 
   2   8  14        3.48        5.13     47.61 o 
   3   8  14        1.82      -40.77     53.27 o 
   0  -3  15       43.67       66.96     21.96 o 
   1  -3  15      116.14       98.25     53.53 o 
  -2  -2  15      181.56      225.56     13.68 o 
  -1  -2  15      144.80      149.41     13.55 o 
   0  -2  15      267.48      311.99     13.15 o 
   1  -2  15      246.04      286.32     16.05 o 
   2  -2  15      387.65      432.31     19.99 o 
   3  -2  15      172.88      199.12     18.41 o 
  -2  -1  15      410.64      402.58     15.91 o 
  -1  -1  15      290.59      291.71     13.94 o 
   0  -1  15      565.51      617.02     16.95 o 
   1  -1  15      329.16      379.96     15.78 o 
   2  -1  15      473.36      522.66     22.88 o 
   3  -1  15      329.33      399.69     18.02 o 
   4  -1  15      218.68      240.42     19.07 o 
  -3   0  15      206.65      222.53     14.07 o 
  -2   0  15      203.73      167.43     13.81 o 
  -1   0  15      271.86      259.88     13.28 o 
   0   0  15      192.32      210.10     34.79 o 
   1   0  15      191.94      228.58     13.28 o 
   2   0  15      102.34       98.25     13.42 o 
   3   0  15      102.14      113.50     14.99 o 
   4   0  15       33.47       75.36     55.63 o 
  -3   1  15       34.16      -17.10     45.77 o 
  -2   1  15       25.05        5.79     42.09 o 
  -1   1  15       58.83       51.29     37.22 o 
   0   1  15        5.03       34.76     29.26 o 
   1   1  15        9.60       26.96     35.64 o 
   2   1  15        4.71       23.67     38.01 o 
   3   1  15       10.10        0.00     41.69 o 
   4   1  15        3.95       19.99     43.80 o 
  -3   2  15       10.87       27.88     45.11 o 
  -2   2  15        8.62        2.10     39.46 o 
  -1   2  15        4.45       11.18     34.06 o 
   0   2  15       50.64       35.16     23.80 o 
   1   2  15        7.90      -18.54     34.72 o 
   2   2  15       56.71       65.63     41.96 o 
   3   2  15        7.28       37.35     40.51 o 
   4   2  15       78.96       99.69     14.47 o 
   5   2  15       18.46      -27.09     52.48 o 
  -3   3  15       60.51       18.41     52.48 o 
  -2   3  15       90.49       65.10     43.53 o 
  -1   3  15      100.72      121.66     12.63 o 
   0   3  15      176.21      160.49     12.76 o 
   1   3  15      292.28      300.13     13.55 o 
   2   3  15      334.52      344.72     14.86 o 
   3   3  15      378.28      397.98     16.44 o 
   4   3  15      204.04      208.20     15.65 o 
   5   3  15      166.08      186.23     17.23 o 
  -2   4  15      276.18      264.49     18.54 o 
  -1   4  15      450.83      489.78     19.60 o 
   0   4  15      415.79      392.90     12.28 o 
   1   4  15      605.19      516.09     24.73 o 
   2   4  15      410.96      388.64     17.62 o 
   3   4  15      542.69      587.77     24.86 o 
   4   4  15      250.15      296.58     16.44 o 
   5   4  15      227.96      251.99     17.49 o 
  -2   5  15      274.78      298.55     18.41 o 
  -1   5  15      379.10      376.67     19.20 o 
   0   5  15      216.74      242.04     19.93 o 
   1   5  15      244.64      248.18     17.36 o 
   2   5  15      156.84      164.66     14.99 o 
   3   5  15      136.87      150.59     14.86 o 
   4   5  15       64.94       67.21     51.03 o 
  -1   6  15       43.87       87.46     50.37 o 
   0   6  15       53.38        9.55     37.13 o 
   1   6  15        5.15      -41.56     54.71 o 
   2   6  15        6.95       -5.52     15.91 o 
   3   6  15        7.74      -42.09     51.03 o 
   4   6  15        5.75      -52.35     52.35 o 
   0   7  15        1.52      -35.50     35.50 o 
   1   7  15        1.18      -54.45     54.45 o 
   2   7  15        1.17      -51.16     51.16 o 
   3   7  15        1.00      -12.10     57.08 o 
  -1  -1  16      170.38      187.15     13.42 o 
   0  -1  16      153.87      170.74      9.88 o 
   1  -1  16      130.53      103.11     14.86 o 
   2  -1  16      123.00      127.44     15.12 o 
  -1   0  16       24.63       69.71     39.59 o 
   0   0  16       42.61       56.80     28.23 o 
   1   0  16        9.10       20.39     42.22 o 
   2   0  16       18.03       19.07     13.15 o 
   3   0  16        3.35      -48.66     48.66 o 
  -2   1  16       17.55      -27.62     39.46 o 
  -1   1  16        6.04      -20.25     37.61 o 
   0   1  16        7.67       10.84     26.38 o 
   1   1  16        9.88       55.24     37.61 o 
   2   1  16        8.70       37.09     41.03 o 
   3   1  16       24.12       63.00     43.66 o 
  -2   2  16       24.53       12.49     43.40 o 
  -1   2  16       98.73      102.98     12.23 o 
   0   2  16       91.16       48.11     31.28 o 
   1   2  16      125.14       88.78     48.53 o 
   2   2  16       97.51      110.35     13.55 o 
   3   2  16      155.90      193.86     14.60 o 
   4   2  16      134.85      178.47     16.18 o 
  -2   3  16      186.43      155.59     15.26 o 
  -1   3  16      227.44      200.31     14.60 o 
   0   3  16      398.34      370.08     14.41 o 
   1   3  16      386.64      365.89     20.12 o 
   2   3  16      459.56      460.58     17.10 o 
   3   3  16      255.92      271.72     15.91 o 
   4   3  16      180.66      235.82     16.31 o 
  -1   4  16      202.33      186.23     15.65 o 
   0   4  16      294.27      304.22     17.49 o 
   1   4  16      199.37      192.94     15.26 o 
   2   4  16      262.48      267.78     15.78 o 
   3   4  16      135.94      130.07     14.73 o 
   4   4  16      129.54      136.26     15.39 o 
  -1   5  16       48.75       62.47     53.00 o 
   0   5  16       32.29       43.43     33.83 o 
   1   5  16       22.76       32.22     14.47 o 
   2   5  16        9.34      -21.17     47.22 o 
   3   5  16        5.13       39.19     44.98 o 
   0   6  16        5.19        1.09     33.80 o 
   1   6  16        1.12       37.88     49.19 o 
   2   6  16       12.80      -24.33     50.37 o 
   0   1  17       39.82       30.94     30.27 o 
   1   1  17       62.70       20.78     44.45 o 
   2   1  17       66.56       82.86     14.34 o 
   0   2  17      203.95      200.22     10.44 o 
   1   2  17      191.28      208.99     15.26 o 
   2   2  17      241.33      269.35     16.18 o 
   0   3  17      240.89      222.70     10.94 o 
   1   3  17      234.55      257.78     15.78 o 
   2   3  17      155.43      144.80     15.12 o 
   0   4  17       36.28       40.48     33.07 o 
   1   4  17       69.85       70.50     14.07 o 
   2   4  17       18.69      -11.84     13.68 o 
                                                 
